# Supplementary material for: Genomic analysis of carbapenemase-encoding plasmids and antibiotic resistance in carbapenem-resistant Klebsiella pneumoniae isolates from Vietnam, 2021
Source: Microbiol Spectr. 2025 Apr 15;13(5):e03115-24. doi: 10.1128/spectrum.03115-24 (PMC12054150; doi:10.1128/spectrum.03115-24)
Supplement: Supplemental data set — Overview of complete carbapenemase-encoding plasmids analyzed in this study. [file spectrum.03115-24-s0001.xlsx]

## Sheet: plasmids
Overview of complete carbapenemase-encoding plasmids analysed in this study.
sample_id	molecule_type	primary_cluster_id	secondary_cluster_id	GenBank accession number	contig_id	size	START	END	STRAND	GENE	cluster_plasmid	file	ST	cluster_strain	IncFIB(K)_1	IncFII(S)_1	IncFII(pHN7A8)_1	IncL_1	IncN_1	IncR_1	IncX3_1	repB(R1701)_1	IS10A_IS4_IS10	IS15DIV_IS6_unknown	IS1F_IS1_unknown	IS1R_IS1_unknown	IS26_IS6_unknown	IS4321R_IS110_IS1111	IS5075_IS110_IS1111	IS6100_IS6_unknown	IS903B_IS5_IS903	ISAba125_IS30_unknown	ISAeme19_ISL3_unknown	ISCfr3_ISNCY_ISPlu15	ISEc22_IS66_unknown	ISEc33_IS630_unknown	ISEc9_IS1380_unknown	ISEcl1_IS3_IS2	ISKox3_ISL3_unknown	ISKpn14_IS1_unknown	ISKpn19_ISKra4_ISAzba1	ISKpn21_ISNCY_IS1202	ISKpn27_IS481_unknown	ISKpn28_IS481_unknown	ISKpn43_IS110_IS1111	ISKpn47_IS256_unknown	ISSen4_IS3_IS407	(AGly)aac6-Ib	(AGly)aadA1-pm
Kp001	plasmid	AA449	AI534	JAXBQH000000000	3_polypolish	136558	38947	39828	-	blaKPC-2	F	Kp001_plasmid_AA449.fasta	ST16	cluster05	0	0	0	0	0	0	0	1	0	0	0	0	1	0	0	1	0	0	0	0	0	0	1	0	0	0	0	0	1	0	0	1	0	0	0
Kp004	plasmid	AA036	-	JAXBQE000000000	5_polypolish	64858	3841	4722	-	blaKPC-2	B	Kp004_plasmid_AA036.fasta	ST16	cluster04	0	0	0	0	0	0	0	0	0	0	0	0	1	0	0	1	0	0	0	0	0	0	0	0	0	0	0	0	1	0	0	0	0	0	0
Kp004	plasmid	AA327	AI227	JAXBQE000000000	4_polypolish	86065	9816	10628	+	blaNDM-1	A	Kp004_plasmid_AA327.fasta	ST16	cluster04	0	0	1	0	0	0	0	0	0	0	0	0	1	0	0	0	0	1	0	0	0	0	0	0	0	0	0	0	0	0	0	0	0	0	0
Kp005	plasmid	AA449	AI534	JAXBQD000000000	3_polypolish	136460	38955	39836	-	blaKPC-2	F	Kp005_plasmid_AA449.fasta	ST16	cluster05	0	0	0	0	0	0	0	1	0	0	0	0	1	0	0	1	0	0	0	0	0	0	1	0	0	0	0	0	1	0	0	1	0	0	0
Kp007	plasmid	AA002	AH539	JAXBQB000000000	4_polypolish	63589	10929	11726	-	blaOXA-48	A	Kp007_plasmid_AA002.fasta	ST16	cluster07	0	0	0	1	0	0	0	0	1	0	0	1	0	0	0	0	0	0	0	0	0	0	0	0	0	0	0	0	0	0	0	0	0	0	0
Kp008	plasmid	AA450	AI539	JAXBQA000000000	4_polypolish	121035	38940	39752	+	blaNDM-4	C	Kp008_plasmid_AA450.fasta	ST15	singleton	0	0	0	0	0	0	0	1	0	0	0	0	1	1	0	0	1	1	0	0	0	0	0	0	0	1	1	0	0	1	0	0	0	1	1
Kp009	plasmid	AA327	AI227	JAXBPZ000000000	15_polypolish	86065	9816	10628	+	blaNDM-1	A	Kp009_plasmid_AA327.fasta	ST16	singleton	0	0	1	0	0	0	0	0	0	0	0	0	1	0	0	0	0	1	0	0	0	0	0	0	0	0	0	0	0	0	0	0	0	0	0
Kp010	plasmid	AA552	AI753	JAXBPY000000000	6_polypolish	50844	24542	25423	-	blaKPC-2	L	Kp010_plasmid_AA552.fasta	ST15	cluster01	0	0	0	0	1	0	0	0	0	0	0	0	0	0	0	1	0	0	0	0	0	0	0	0	0	0	0	0	1	0	0	0	0	0	0
Kp011	plasmid	AA036	-	JAXBPX000000000	4_polypolish	62294	3761	4642	-	blaKPC-2	D	Kp011_plasmid_AA036.fasta	ST11	cluster08	0	0	0	0	0	0	0	0	0	0	0	0	1	0	0	1	0	0	0	0	0	0	0	0	0	0	0	0	1	0	0	0	0	0	0
Kp012	plasmid	AA036	-	JAXBPW000000000	5_polypolish	60819	3841	4722	-	blaKPC-2	M	Kp012_plasmid_AA036.fasta	ST16	cluster04	0	0	0	0	0	0	0	0	0	0	0	0	1	0	0	0	0	0	0	0	0	0	0	0	0	0	0	0	1	0	0	0	0	0	0
Kp012	plasmid	AA327	AI227	JAXBPW000000000	4_polypolish	86065	9816	10628	+	blaNDM-1	A	Kp012_plasmid_AA327.fasta	ST16	cluster04	0	0	1	0	0	0	0	0	0	0	0	0	1	0	0	0	0	1	0	0	0	0	0	0	0	0	0	0	0	0	0	0	0	0	0
Kp013	plasmid	AA002	AH539	JAXBPV000000000	5_polypolish	63589	10929	11726	-	blaOXA-48	A	Kp013_plasmid_AA002.fasta	ST16	cluster07	0	0	0	1	0	0	0	0	1	0	0	1	0	0	0	0	0	0	0	0	0	0	0	0	0	0	0	0	0	0	0	0	0	0	0
Kp014	plasmid	AA276	AI083	JAXBPU000000000	2_polypolish	204950	77716	78528	-	blaNDM-4	H	Kp014_plasmid_AA276.fasta	ST438	cluster09	1	0	0	0	0	0	0	0	0	0	1	1	1	0	1	0	1	1	0	0	0	0	1	1	0	0	0	1	0	1	0	0	1	0	0
Kp015	plasmid	AA552	AI753	JAXBPT000000000	6_polypolish	50658	24356	25237	-	blaKPC-2	L	Kp015_plasmid_AA552.fasta	ST15	cluster01	0	0	0	0	1	0	0	0	0	0	0	0	0	0	0	1	0	0	0	0	0	0	0	0	0	0	0	0	1	0	0	0	0	0	0
Kp016	plasmid	AA450	AI539	JAXBPS000000000	7_polypolish	78837	29498	30310	+	blaNDM-1	C	Kp016_plasmid_AA450.fasta	ST517	singleton	0	0	0	0	0	0	0	1	0	0	0	0	1	1	0	0	1	1	0	0	0	0	0	0	0	1	1	0	0	0	1	0	0	1	1
Kp017	plasmid	AA038	AH615	JAXBPR000000000	5_polypolish	51479	43870	44667	-	blaOXA-181	A	Kp017_plasmid_AA038.fasta	ST16	singleton	0	0	0	0	0	0	1	0	0	0	0	0	1	0	0	0	0	0	0	0	0	0	0	0	1	0	1	0	0	0	0	0	0	0	0
Kp017	plasmid	AE583	AO397	JAXBPR000000000	4_polypolish	83681	14486	15298	-	blaNDM-4	A	Kp017_plasmid_AE583.fasta	ST16	singleton	0	1	0	0	0	0	0	0	0	0	0	0	1	0	0	0	0	0	1	1	0	0	0	0	1	0	0	0	0	0	0	0	0	0	0
Kp018	plasmid	AA002	AH539	JAXBPQ000000000	4_polypolish	63586	10929	11726	-	blaOXA-48	A	Kp018_plasmid_AA002.fasta	ST16	singleton	0	0	0	1	0	0	0	0	1	0	0	1	0	0	0	0	0	0	0	0	0	0	0	0	0	0	0	0	0	0	0	0	0	0	0
Kp019	plasmid	AA002	AH539	JAXBPP000000000	4_polypolish	63589	10929	11726	-	blaOXA-48	A	Kp019_plasmid_AA002.fasta	ST16	cluster07	0	0	0	1	0	0	0	0	1	0	0	1	0	0	0	0	0	0	0	0	0	0	0	0	0	0	0	0	0	0	0	0	0	0	0
Kp020	plasmid	AA002	AH539	JAXBPO000000000	4_polypolish	64913	10929	11726	-	blaOXA-48	B	Kp020_plasmid_AA002.fasta	ST16-1LV	singleton	0	0	0	1	0	0	0	0	1	0	0	1	0	0	0	0	0	0	0	0	0	0	0	0	1	0	0	0	0	0	0	0	0	0	0
Kp021	plasmid	AA002	AH539	JAXBPN000000000	4_polypolish	63589	10929	11726	-	blaOXA-48	A	Kp021_plasmid_AA002.fasta	ST16	singleton	0	0	0	1	0	0	0	0	1	0	0	1	0	0	0	0	0	0	0	0	0	0	0	0	0	0	0	0	0	0	0	0	0	0	0
Kp022	plasmid	AA552	AI753	JAXBPM000000000	7_polypolish	50361	24059	24940	-	blaKPC-2	L	Kp022_plasmid_AA552.fasta	ST15	cluster01	0	0	0	0	1	0	0	0	0	0	0	0	0	0	0	1	0	0	0	0	0	0	0	0	0	0	0	0	1	0	0	0	0	0	0
Kp023	plasmid	AA036	-	JAXBPL000000000	4_polypolish	62374	3841	4722	-	blaKPC-2	A	Kp023_plasmid_AA036.fasta	ST11	singleton	0	0	0	0	0	0	0	0	0	0	0	0	1	0	0	1	0	0	0	0	0	0	0	0	0	0	0	0	1	0	0	0	0	0	0
Kp024	plasmid	AA038	AH615	JAXBPK000000000	8_polypolish	51479	42220	43017	+	blaOXA-181	A	Kp024_plasmid_AA038.fasta	ST16	singleton	0	0	0	0	0	0	1	0	0	0	0	0	1	0	0	0	0	0	0	0	0	0	0	0	1	0	1	0	0	0	0	0	0	0	0
Kp024	plasmid	AE583	AO397	JAXBPK000000000	7_polypolish	83681	14486	15298	-	blaNDM-4	A	Kp024_plasmid_AE583.fasta	ST16	singleton	0	1	0	0	0	0	0	0	0	0	0	0	1	0	0	0	0	0	1	1	0	0	0	0	1	0	0	0	0	0	0	0	0	0	0
Kp025	plasmid	AA036	-	JAXBPJ000000000	4_polypolish	62374	3841	4722	-	blaKPC-2	A	Kp025_plasmid_AA036.fasta	ST11	cluster08	0	0	0	0	0	0	0	0	0	0	0	0	1	0	0	1	0	0	0	0	0	0	0	0	0	0	0	0	1	0	0	0	0	0	0
Kp026	plasmid	AA036	-	JAXBPI000000000	4_polypolish	60819	3841	4722	-	blaKPC-2	M	Kp026_plasmid_AA036.fasta	ST16	singleton	0	0	0	0	0	0	0	0	0	0	0	0	1	0	0	0	0	0	0	0	0	0	0	0	0	0	0	0	1	0	0	0	0	0	0
Kp027	plasmid	AA038	-	JAXBPH000000000	5_polypolish	57967	3841	4722	-	blaKPC-2	N	Kp027_plasmid_AA038.fasta	ST16	cluster04	0	0	0	0	0	0	0	0	0	0	0	0	1	0	0	0	0	0	0	0	0	0	0	0	0	0	0	0	1	0	0	0	0	0	0
Kp027	plasmid	AA327	AI227	JAXBPH000000000	4_polypolish	79117	16035	16847	+	blaNDM-1	B	Kp027_plasmid_AA327.fasta	ST16	cluster04	0	0	1	0	0	0	0	0	0	0	0	0	1	0	0	0	0	1	0	0	0	0	0	0	0	0	0	0	0	0	0	0	0	0	0
Kp028	plasmid	AA038	-	JAXBPG000000000	5_polypolish	57967	3841	4722	-	blaKPC-2	N	Kp028_plasmid_AA038.fasta	ST16	singleton	0	0	0	0	0	0	0	0	0	0	0	0	1	0	0	0	0	0	0	0	0	0	0	0	0	0	0	0	1	0	0	0	0	0	0
Kp028	plasmid	AA327	AI227	JAXBPG000000000	4_polypolish	79117	16035	16847	+	blaNDM-1	B	Kp028_plasmid_AA327.fasta	ST16	singleton	0	0	1	0	0	0	0	0	0	0	0	0	1	0	0	0	0	1	0	0	0	0	0	0	0	0	0	0	0	0	0	0	0	0	0
Kp029	plasmid	AA038	-	JAXBPF000000000	5_polypolish	57967	3841	4722	-	blaKPC-2	N	Kp029_plasmid_AA038.fasta	ST16	cluster04	0	0	0	0	0	0	0	0	0	0	0	0	1	0	0	0	0	0	0	0	0	0	0	0	0	0	0	0	1	0	0	0	0	0	0
Kp029	plasmid	AA327	AI227	JAXBPF000000000	4_polypolish	79117	16035	16847	+	blaNDM-1	B	Kp029_plasmid_AA327.fasta	ST16	cluster04	0	0	1	0	0	0	0	0	0	0	0	0	1	0	0	0	0	1	0	0	0	0	0	0	0	0	0	0	0	0	0	0	0	0	0
Kp030	plasmid	AA002	AH539	JAXBPE000000000	4_polypolish	63589	10929	11726	-	blaOXA-48	A	Kp030_plasmid_AA002.fasta	ST16	cluster07	0	0	0	1	0	0	0	0	1	0	0	1	0	0	0	0	0	0	0	0	0	0	0	0	0	0	0	0	0	0	0	0	0	0	0
Kp031	plasmid	AA002	AH539	JAXBPD000000000	4_polypolish	63589	10929	11726	-	blaOXA-48	A	Kp031_plasmid_AA002.fasta	ST16	cluster07	0	0	0	1	0	0	0	0	1	0	0	1	0	0	0	0	0	0	0	0	0	0	0	0	0	0	0	0	0	0	0	0	0	0	0
Kp032	plasmid	AA038	AH615	JAXBPC000000000	5_polypolish	51479	43868	44665	-	blaOXA-181	A	Kp032_plasmid_AA038.fasta	ST16	cluster03	0	0	0	0	0	0	1	0	0	0	0	0	1	0	0	0	0	0	0	0	0	0	0	0	1	0	1	0	0	0	0	0	0	0	0
Kp032	plasmid	AE583	AO397	JAXBPC000000000	4_polypolish	83681	14486	15298	-	blaNDM-4	A	Kp032_plasmid_AE583.fasta	ST16	cluster03	0	1	0	0	0	0	0	0	0	0	0	0	1	0	0	0	0	0	1	1	0	0	0	0	1	0	0	0	0	0	0	0	0	0	0
Kp033	plasmid	AA038	AH615	JAXBPB000000000	5_polypolish	51479	42220	43017	+	blaOXA-181	A	Kp033_plasmid_AA038.fasta	ST16	cluster03	0	0	0	0	0	0	1	0	0	0	0	0	1	0	0	0	0	0	0	0	0	0	0	0	1	0	1	0	0	0	0	0	0	0	0
Kp033	plasmid	AE583	AO397	JAXBPB000000000	4_polypolish	83681	14486	15298	-	blaNDM-4	A	Kp033_plasmid_AE583.fasta	ST16	cluster03	0	1	0	0	0	0	0	0	0	0	0	0	1	0	0	0	0	0	1	1	0	0	0	0	1	0	0	0	0	0	0	0	0	0	0
Kp036	plasmid	AA002	AH539	JAXBPA000000000	4_polypolish	63589	10929	11726	-	blaOXA-48	A	Kp036_plasmid_AA002.fasta	ST16	cluster07	0	0	0	1	0	0	0	0	1	0	0	1	0	0	0	0	0	0	0	0	0	0	0	0	0	0	0	0	0	0	0	0	0	0	0
Kp037	plasmid	AA038	AH615	JAXBOZ000000000	5_polypolish	51479	43870	44667	-	blaOXA-181	A	Kp037_plasmid_AA038.fasta	ST16	cluster03	0	0	0	0	0	0	1	0	0	0	0	0	1	0	0	0	0	0	0	0	0	0	0	0	1	0	1	0	0	0	0	0	0	0	0
Kp037	plasmid	AE583	AO397	JAXBOZ000000000	4_polypolish	83681	14486	15298	-	blaNDM-4	A	Kp037_plasmid_AE583.fasta	ST16	cluster03	0	1	0	0	0	0	0	0	0	0	0	0	1	0	0	0	0	0	1	1	0	0	0	0	1	0	0	0	0	0	0	0	0	0	0
Kp038	plasmid	AA038	AH615	JAXBOY000000000	7_polypolish	51479	42220	43017	+	blaOXA-181	A	Kp038_plasmid_AA038.fasta	ST16	singleton	0	0	0	0	0	0	1	0	0	0	0	0	1	0	0	0	0	0	0	0	0	0	0	0	1	0	1	0	0	0	0	0	0	0	0
Kp038	plasmid	AE583	AO397	JAXBOY000000000	6_polypolish	83681	14486	15298	-	blaNDM-4	A	Kp038_plasmid_AE583.fasta	ST16	singleton	0	1	0	0	0	0	0	0	0	0	0	0	1	0	0	0	0	0	1	1	0	0	0	0	1	0	0	0	0	0	0	0	0	0	0
Kp040	plasmid	AA452	AI551	JAXBOX000000000	2_polypolish	170151	150593	151390	-	blaOXA-48	D	Kp040_plasmid_AA452.fasta	ST16	cluster07	0	0	0	1	0	1	0	0	1	0	0	1	1	0	1	1	0	0	0	0	0	0	1	0	0	0	0	0	0	0	0	0	0	0	0
Kp042	plasmid	AA038	AH615	JAXBOW000000000	5_polypolish	51479	42220	43017	+	blaOXA-181	A	Kp042_plasmid_AA038.fasta	ST16	cluster03	0	0	0	0	0	0	1	0	0	0	0	0	1	0	0	0	0	0	0	0	0	0	0	0	1	0	1	0	0	0	0	0	0	0	0
Kp042	plasmid	AE583	AO397	JAXBOW000000000	4_polypolish	83681	14486	15298	-	blaNDM-4	A	Kp042_plasmid_AE583.fasta	ST16	cluster03	0	1	0	0	0	0	0	0	0	0	0	0	1	0	0	0	0	0	1	1	0	0	0	0	1	0	0	0	0	0	0	0	0	0	0
Kp043	plasmid	AA552	AI753	JAXBOV000000000	5_polypolish	64522	29114	29995	-	blaKPC-2	J	Kp043_plasmid_AA552.fasta	ST1	singleton	0	0	0	0	1	0	0	0	0	0	0	0	0	0	0	1	0	0	0	0	0	0	0	0	0	0	1	0	1	0	0	0	0	0	0
Kp044	plasmid	AA002	AH539	JAXBOU000000000	4_polypolish	62834	7658	8455	+	blaOXA-48	C	Kp044_plasmid_AA002.fasta	ST231	cluster02	0	0	0	1	0	0	0	0	1	0	0	1	0	0	0	0	0	0	0	0	0	0	0	0	0	0	0	0	0	0	0	0	0	0	0
Kp045	plasmid	AA038	AH615	JAXBOT000000000	5_polypolish	51479	43870	44667	-	blaOXA-181	A	Kp045_plasmid_AA038.fasta	ST16	cluster03	0	0	0	0	0	0	1	0	0	0	0	0	1	0	0	0	0	0	0	0	0	0	0	0	1	0	1	0	0	0	0	0	0	0	0
Kp045	plasmid	AE583	AO397	JAXBOT000000000	4_polypolish	83681	14486	15298	-	blaNDM-4	A	Kp045_plasmid_AE583.fasta	ST16	cluster03	0	1	0	0	0	0	0	0	0	0	0	0	1	0	0	0	0	0	1	1	0	0	0	0	1	0	0	0	0	0	0	0	0	0	0
Kp046	plasmid	AA450	AI539	JAXBOS000000000	3_polypolish	118698	34249	35061	-	blaNDM-4	N	Kp046_plasmid_AA450.fasta	ST789	cluster11	0	0	0	0	0	0	0	1	0	0	0	0	1	1	0	0	1	1	0	0	0	0	0	0	0	1	1	0	0	1	0	0	0	1	1
Kp047	plasmid	AA552	AI753	JAXBOR000000000	6_polypolish	50546	24244	25125	-	blaKPC-2	L	Kp047_plasmid_AA552.fasta	ST15	cluster01	0	0	0	0	1	0	0	0	0	0	0	0	0	0	0	1	0	0	0	0	0	0	0	0	0	0	0	0	1	0	0	0	0	0	0
Kp048	plasmid	AA450	AI539	JAXBOQ000000000	4_polypolish	10250	227	1039	+	blaNDM-4	I	Kp048_plasmid_AA450.fasta	ST15	singleton	0	0	0	0	0	0	0	0	0	0	0	0	0	0	0	0	0	0	0	0	0	0	0	0	0	0	0	0	0	0	0	0	0	0	0
Kp049	plasmid	AA040	-	JAXBOP000000000	6_polypolish	43744	3841	4722	-	blaKPC-2	E	Kp049_plasmid_AA040.fasta	ST16	cluster04	0	0	0	0	0	0	0	0	0	0	0	0	1	0	0	1	0	0	0	0	0	0	0	0	0	0	0	0	1	0	0	0	0	0	0
Kp050	plasmid	AA036	-	JAXBOO000000000	4_polypolish	60819	3841	4722	-	blaKPC-2	M	Kp050_plasmid_AA036.fasta	ST16	cluster04	0	0	0	0	0	0	0	0	0	0	0	0	1	0	0	0	0	0	0	0	0	0	0	0	0	0	0	0	1	0	0	0	0	0	0
Kp052	plasmid	AA450	AI539	JAXBOM000000000	2_polypolish	122069	39426	40238	+	blaNDM-4	F	Kp052_plasmid_AA450.fasta	ST15	singleton	0	0	0	0	0	0	0	1	0	0	0	0	1	1	0	0	1	1	0	0	0	1	0	0	0	1	1	0	0	1	0	0	0	1	1
Kp053	plasmid	AA040	-	JAXBOL000000000	6_polypolish	43744	3841	4722	-	blaKPC-2	E	Kp053_plasmid_AA040.fasta	ST16	cluster04	0	0	0	0	0	0	0	0	0	0	0	0	1	0	0	1	0	0	0	0	0	0	0	0	0	0	0	0	1	0	0	0	0	0	0
Kp054	plasmid	AA002	AH539	JAXBOK000000000	4_polypolish	63589	10929	11726	-	blaOXA-48	A	Kp054_plasmid_AA002.fasta	ST16	singleton	0	0	0	1	0	0	0	0	1	0	0	1	0	0	0	0	0	0	0	0	0	0	0	0	0	0	0	0	0	0	0	0	0	0	0
Kp055	plasmid	AA038	AH615	JAXBOJ000000000	5_polypolish	51479	43870	44667	-	blaOXA-181	A	Kp055_plasmid_AA038.fasta	ST16	singleton	0	0	0	0	0	0	1	0	0	0	0	0	1	0	0	0	0	0	0	0	0	0	0	0	1	0	1	0	0	0	0	0	0	0	0
Kp055	plasmid	AE583	AO397	JAXBOJ000000000	4_polypolish	83681	14486	15298	-	blaNDM-4	A	Kp055_plasmid_AE583.fasta	ST16	singleton	0	1	0	0	0	0	0	0	0	0	0	0	1	0	0	0	0	0	1	1	0	0	0	0	1	0	0	0	0	0	0	0	0	0	0
Kp056	plasmid	AA038	AH615	JAXBOI000000000	5_polypolish	51479	42220	43017	+	blaOXA-181	A	Kp056_plasmid_AA038.fasta	ST16	cluster03	0	0	0	0	0	0	1	0	0	0	0	0	1	0	0	0	0	0	0	0	0	0	0	0	1	0	1	0	0	0	0	0	0	0	0
Kp056	plasmid	AE583	AO397	JAXBOI000000000	4_polypolish	83681	14486	15298	-	blaNDM-4	A	Kp056_plasmid_AE583.fasta	ST16	cluster03	0	1	0	0	0	0	0	0	0	0	0	0	1	0	0	0	0	0	1	1	0	0	0	0	1	0	0	0	0	0	0	0	0	0	0
Kp057	plasmid	AA038	AH615	JAXBOH000000000	4_polypolish	51479	42220	43017	+	blaOXA-181	A	Kp057_plasmid_AA038.fasta	ST16	cluster06	0	0	0	0	0	0	1	0	0	0	0	0	1	0	0	0	0	0	0	0	0	0	0	0	1	0	1	0	0	0	0	0	0	0	0
Kp063	plasmid	AA036	-	JAXBOB000000000	4_polypolish	62374	3841	4722	-	blaKPC-2	A	Kp063_plasmid_AA036.fasta	ST11	cluster08	0	0	0	0	0	0	0	0	0	0	0	0	1	0	0	1	0	0	0	0	0	0	0	0	0	0	0	0	1	0	0	0	0	0	0
Kp064	plasmid	AA036	-	JAXBOA000000000	5_polypolish	64858	3841	4722	-	blaKPC-2	B	Kp064_plasmid_AA036.fasta	ST16	cluster04	0	0	0	0	0	0	0	0	0	0	0	0	1	0	0	1	0	0	0	0	0	0	0	0	0	0	0	0	1	0	0	0	0	0	0
Kp066	plasmid	AA276	AI083	JAXBNY000000000	3_polypolish	101757	21305	22117	-	blaNDM-4	O	Kp066_plasmid_AA276.fasta	ST307	singleton	0	0	0	0	0	0	0	1	0	0	0	0	1	0	0	0	0	0	0	0	0	0	0	0	0	1	0	0	0	1	0	0	0	1	1
Kp067	plasmid	AA449	AI534	JAXBNX000000000	2_polypolish	136452	38947	39828	-	blaKPC-2	F	Kp067_plasmid_AA449.fasta	ST16	cluster05	0	0	0	0	0	0	0	1	0	0	0	0	1	0	0	1	0	0	0	0	0	0	1	0	0	0	0	0	1	0	0	1	0	0	0
Kp068	plasmid	AA036	-	JAXBNW000000000	5_polypolish	60819	3841	4722	-	blaKPC-2	M	Kp068_plasmid_AA036.fasta	ST16	cluster04	0	0	0	0	0	0	0	0	0	0	0	0	1	0	0	0	0	0	0	0	0	0	0	0	0	0	0	0	1	0	0	0	0	0	0
Kp068	plasmid	AA327	AI227	JAXBNW000000000	4_polypolish	86065	9816	10628	+	blaNDM-1	A	Kp068_plasmid_AA327.fasta	ST16	cluster04	0	0	1	0	0	0	0	0	0	0	0	0	1	0	0	0	0	1	0	0	0	0	0	0	0	0	0	0	0	0	0	0	0	0	0
Kp070	plasmid	AA450	AI539	JAXBNU000000000	3_polypolish	117970	35894	36706	+	blaNDM-4	B	Kp070_plasmid_AA450.fasta	ST656	singleton	0	0	0	0	0	0	0	1	0	0	0	0	1	1	0	0	1	1	0	0	0	0	0	0	0	1	1	0	0	1	0	0	0	0	0
Kp071	plasmid	AA450	AI539	JAXBNT000000000	3_polypolish	120884	34531	35343	-	blaNDM-4	P	Kp071_plasmid_AA450.fasta	ST789	cluster11	0	0	0	0	0	0	0	1	0	0	0	0	1	1	0	0	1	1	0	0	0	0	0	0	0	1	1	0	0	1	0	0	0	1	1
Kp072	plasmid	AA002	AH539	JAXBNS000000000	4_polypolish	62834	7658	8455	+	blaOXA-48	C	Kp072_plasmid_AA002.fasta	ST231	cluster02	0	0	0	1	0	0	0	0	1	0	0	1	0	0	0	0	0	0	0	0	0	0	0	0	0	0	0	0	0	0	0	0	0	0	0
Kp073	plasmid	AA002	AH539	JAXBNR000000000	4_polypolish	63589	10929	11726	-	blaOXA-48	A	Kp073_plasmid_AA002.fasta	ST16	cluster07	0	0	0	1	0	0	0	0	1	0	0	1	0	0	0	0	0	0	0	0	0	0	0	0	0	0	0	0	0	0	0	0	0	0	0
Kp075	plasmid	AA038	AH615	JAXBNP000000000	5_polypolish	51479	43870	44667	-	blaOXA-181	A	Kp075_plasmid_AA038.fasta	ST16	cluster03	0	0	0	0	0	0	1	0	0	0	0	0	1	0	0	0	0	0	0	0	0	0	0	0	1	0	1	0	0	0	0	0	0	0	0
Kp075	plasmid	AE583	AO397	JAXBNP000000000	4_polypolish	83681	14486	15298	-	blaNDM-4	A	Kp075_plasmid_AE583.fasta	ST16	cluster03	0	1	0	0	0	0	0	0	0	0	0	0	1	0	0	0	0	0	1	1	0	0	0	0	1	0	0	0	0	0	0	0	0	0	0
Kp076	plasmid	AA450	AI539	JAXBNO000000000	3_polypolish	123504	45429	46241	-	blaNDM-4	E	Kp076_plasmid_AA450.fasta	ST580-1LV	cluster10	0	0	0	0	0	0	0	1	0	0	0	0	1	1	0	0	1	1	0	0	1	0	0	0	0	1	1	0	0	1	0	0	0	1	1
Kp077	plasmid	AA588	-	JAXBNN000000000	3_polypolish	62993	36755	37567	+	blaNDM-4	J	Kp077_plasmid_AA588.fasta	ST438	cluster09	0	0	0	0	0	0	0	1	0	0	0	0	1	0	0	0	0	1	0	0	0	0	0	0	0	0	0	0	0	0	0	0	0	0	0
Kp078	plasmid	AA036	-	JAXBNM000000000	4_polypolish	62294	3761	4642	-	blaKPC-2	D	Kp078_plasmid_AA036.fasta	ST11	singleton	0	0	0	0	0	0	0	0	0	0	0	0	1	0	0	1	0	0	0	0	0	0	0	0	0	0	0	0	1	0	0	0	0	0	0
Kp079	plasmid	AA449	AI534	JAXBNL000000000	4_polypolish	136454	38947	39828	-	blaKPC-2	F	Kp079_plasmid_AA449.fasta	ST16-1LV	singleton	0	0	0	0	0	0	0	1	0	0	0	0	1	0	0	1	0	0	0	0	0	0	1	0	0	0	0	0	1	0	0	1	0	0	0
Kp081	plasmid	AA036	-	JAXBNK000000000	5_polypolish	64858	3841	4722	-	blaKPC-2	B	Kp081_plasmid_AA036.fasta	ST16	singleton	0	0	0	0	0	0	0	0	0	0	0	0	1	0	0	1	0	0	0	0	0	0	0	0	0	0	0	0	1	0	0	0	0	0	0
Kp082	plasmid	AA449	AI534	JAXBNJ000000000	2_polypolish	154373	38947	39828	-	blaKPC-2	G	Kp082_plasmid_AA449.fasta	ST16	cluster05	0	0	0	0	0	0	0	1	0	0	0	0	1	0	0	1	0	0	0	0	0	0	1	0	0	0	0	0	1	0	0	1	0	0	0
Kp084	plasmid	AA038	AH615	JAXBNH000000000	18_polypolish	51479	9303	10100	+	blaOXA-181	A	Kp084_plasmid_AA038.fasta	ST23	singleton	0	0	0	0	0	0	1	0	0	0	0	0	1	0	0	0	0	0	0	0	0	0	0	0	1	0	1	0	0	0	0	0	0	0	0
Kp086	plasmid	AA038	AH615	JAXBNG000000000	15_polypolish	51479	34311	35108	-	blaOXA-181	A	Kp086_plasmid_AA038.fasta	ST16	cluster03	0	0	0	0	0	0	1	0	0	0	0	0	1	0	0	0	0	0	0	0	0	0	0	0	1	0	1	0	0	0	0	0	0	0	0
Kp086	plasmid	AE583	AO397	JAXBNG000000000	9_polypolish	83681	14486	15298	-	blaNDM-4	A	Kp086_plasmid_AE583.fasta	ST16	cluster03	0	1	0	0	0	0	0	0	0	0	0	0	0	0	0	0	0	0	1	1	0	0	0	0	1	0	0	0	0	0	0	0	0	0	0
Kp087	plasmid	AE583	AO397	JAXBNF000000000	4_polypolish	83681	14486	15298	-	blaNDM-4	A	Kp087_plasmid_AE583.fasta	ST16	cluster03	0	1	0	0	0	0	0	0	0	0	0	0	1	0	0	0	0	0	1	1	0	0	0	0	1	0	0	0	0	0	0	0	0	0	0
Kp088	plasmid	AA449	AI534	JAXBNE000000000	2_polypolish	200587	38867	39748	-	blaKPC-2	H	Kp088_plasmid_AA449.fasta	ST16	singleton	0	0	0	0	0	0	0	1	0	0	0	0	1	0	0	1	0	0	0	0	0	0	1	0	0	0	0	0	1	0	0	1	0	0	0
Kp089	plasmid	AA450	AI539	JAXBND000000000	3_polypolish	117975	35902	36714	+	blaNDM-4	B	Kp089_plasmid_AA450.fasta	ST656	singleton	0	0	0	0	0	0	0	1	0	0	0	0	1	1	0	0	1	1	0	0	0	0	0	0	0	1	1	0	0	1	0	0	0	0	0
Kp091	plasmid	AA002	AH539	JAXBNB000000000	7_polypolish	62834	7658	8455	+	blaOXA-48	C	Kp091_plasmid_AA002.fasta	ST231	cluster02	0	0	0	1	0	0	0	0	1	0	0	1	0	0	0	0	0	0	0	0	0	0	0	0	0	0	0	0	0	0	0	0	0	0	0
Kp092	plasmid	AA036	-	JAXBNA000000000	5_polypolish	63202	3841	4722	-	blaKPC-2	I	Kp092_plasmid_AA036.fasta	ST16	cluster04	0	0	0	0	0	0	0	0	0	0	0	0	1	0	0	1	0	0	0	0	0	0	0	0	0	0	0	0	1	0	0	0	0	0	0
Kp094	plasmid	AA036	-	JAXBMY000000000	4_polypolish	62374	3841	4722	-	blaKPC-2	A	Kp094_plasmid_AA036.fasta	ST11	singleton	0	0	0	0	0	0	0	0	0	0	0	0	1	0	0	1	0	0	0	0	0	0	0	0	0	0	0	0	1	0	0	0	0	0	0
Kp096	plasmid	AA036	-	JAXBMX000000000	5_polypolish	64030	3841	4722	-	blaKPC-2	C	Kp096_plasmid_AA036.fasta	ST16	cluster04	0	0	0	0	0	0	0	0	0	0	0	0	1	0	0	1	0	0	0	0	0	0	0	0	0	0	0	0	1	0	0	0	0	0	0
Kp097	plasmid	AA552	AI753	JAXBMW000000000	3_polypolish	55054	28741	29622	-	blaKPC-2	K	Kp097_plasmid_AA552.fasta	ST11	singleton	0	0	0	0	1	0	0	0	0	0	0	0	0	0	0	1	0	0	0	0	0	0	0	0	0	0	0	0	1	0	0	0	0	0	0
Kp098	plasmid	AA036	-	JAXBMV000000000	6_polypolish	63202	3841	4722	-	blaKPC-2	I	Kp098_plasmid_AA036.fasta	ST16	cluster04	0	0	0	0	0	0	0	0	0	0	0	0	1	0	0	1	0	0	0	0	0	0	0	0	0	0	0	0	1	0	0	0	0	0	0
Kp100	plasmid	AE583	AO397	JAXBMT000000000	4_polypolish	85191	14486	15298	-	blaNDM-4	K	Kp100_plasmid_AE583.fasta	ST16	singleton	0	1	0	0	0	0	0	0	0	0	0	0	1	0	0	0	0	0	1	1	0	0	0	0	1	0	0	0	0	0	0	0	0	0	0
Kp101	plasmid	AA038	AH615	JAXBMS000000000	5_polypolish	51479	43880	44677	-	blaOXA-181	A	Kp101_plasmid_AA038.fasta	ST16	cluster03	0	0	0	0	0	0	1	0	0	0	0	0	1	0	0	0	0	0	0	0	0	0	0	0	1	0	1	0	0	0	0	0	0	0	0
Kp101	plasmid	AE583	AO397	JAXBMS000000000	4_polypolish	83681	14486	15298	-	blaNDM-4	A	Kp101_plasmid_AE583.fasta	ST16	cluster03	0	1	0	0	0	0	0	0	0	1	0	0	0	0	0	0	0	0	1	1	0	0	0	0	1	0	0	0	0	0	0	0	0	0	0
Kp102	plasmid	AA449	AI534	JAXBMR000000000	2_polypolish	136444	38939	39820	-	blaKPC-2	F	Kp102_plasmid_AA449.fasta	ST16	cluster05	0	0	0	0	0	0	0	1	0	0	0	0	1	0	0	1	0	0	0	0	0	0	1	0	0	0	0	0	1	0	0	1	0	0	0
Kp103	plasmid	AA002	AH539	JAXBMQ000000000	4_polypolish	63589	10929	11726	-	blaOXA-48	A	Kp103_plasmid_AA002.fasta	ST16	cluster07	0	0	0	1	0	0	0	0	1	0	0	1	0	0	0	0	0	0	0	0	0	0	0	0	0	0	0	0	0	0	0	0	0	0	0
Kp105	plasmid	AA552	AI753	JAXBMO000000000	6_polypolish	50954	24652	25533	-	blaKPC-2	L	Kp105_plasmid_AA552.fasta	ST15	singleton	0	0	0	0	1	0	0	0	0	0	0	0	0	0	0	1	0	0	0	0	0	0	0	0	0	0	0	0	1	0	0	0	0	0	0
Kp107	plasmid	AA038	AH615	JAXBMM000000000	5_polypolish	51479	42220	43017	+	blaOXA-181	A	Kp107_plasmid_AA038.fasta	ST16	singleton	0	0	0	0	0	0	1	0	0	0	0	0	1	0	0	0	0	0	0	0	0	0	0	0	1	0	1	0	0	0	0	0	0	0	0
Kp107	plasmid	AE583	AO397	JAXBMM000000000	4_polypolish	83681	14486	15298	-	blaNDM-4	A	Kp107_plasmid_AE583.fasta	ST16	singleton	0	1	0	0	0	0	0	0	0	0	0	0	0	0	0	0	0	0	1	1	0	0	0	0	1	0	0	0	0	0	0	0	0	0	0
Kp108	plasmid	AA450	AI539	JAXBML000000000	3_polypolish	114966	34488	35300	+	blaNDM-4	G	Kp108_plasmid_AA450.fasta	ST273	singleton	0	0	0	0	0	0	0	1	0	0	0	0	1	1	0	0	1	0	0	0	0	0	0	0	0	1	1	0	0	1	0	0	0	1	1
Kp109	plasmid	AA040	-	JAXBMK000000000	6_polypolish	43744	3841	4722	-	blaKPC-2	E	Kp109_plasmid_AA040.fasta	ST16	cluster04	0	0	0	0	0	0	0	0	0	0	0	0	1	0	0	1	0	0	0	0	0	0	0	0	0	0	0	0	1	0	0	0	0	0	0
Kp111	plasmid	AA035	AH601	JAXBMI000000000	6_polypolish	101148	10099	10911	+	blaNDM-1	D	Kp111_plasmid_AA035.fasta	ST517	singleton	0	0	0	0	0	0	0	1	0	0	0	0	1	1	0	0	1	1	0	0	0	0	0	0	0	1	1	0	0	0	1	0	0	1	1
Kp112	plasmid	AA450	AI539	JAXBMH000000000	2_polypolish	123480	38932	39744	+	blaNDM-4	D	Kp112_plasmid_AA450.fasta	ST580-1LV	cluster10	0	0	0	0	0	0	0	1	0	1	0	0	0	1	0	0	1	1	0	0	1	0	0	0	0	1	1	0	0	1	0	0	0	1	1
[truncated: 40 more columns]

## Sheet: phenotypic resistance
Overview of phenotypic resistance for 105 included K. pneumoniae isolates included in this study. Antibiotic susceptibility testing is classified according to EUCAST; S - Susceptible, I - Susceptible, increased exposure, R - Resistant.
strain	Aztreonam	Aztreonam/Avibactam	Cefepime	Ceftazidime/Avibactam	Ceftolozane/Tazobactam 4	Imipinem	Imipinem/Relebactam	Meropenem	Meropenem/Vaborbactam	Piperacillin/Tazobactam	Amikacin	Eravacycline	Tigecyclin	Tobramycin	Cefiderocol	Cefiderocol + 100µg/mL DPA
Kp001	R	S	R	S	R	R	S	R	S	R	S	S	S	S	R	S
Kp002	R	S	R	R	R	R	R	R	R	R	R	S	S	R	S	-
Kp003	R	S	R	S	R	R	S	R	S	R	S	S	S	S	R	R
Kp004	R	S	R	R	R	R	R	R	R	R	R	S	S	R	S	-
Kp005	R	S	R	S	R	R	S	R	S	R	S	R	R	S	R	R
Kp006	R	S	R	S	R	R	S	R	S	R	S	R	R	R	R	R
Kp007	R	S	R	S	R	R	R	R	R	R	R	R	R	R	S	-
Kp008	R	S	R	R	R	R	R	R	R	R	R	S	S	R	S	-
Kp009	R	S	R	R	R	R	R	R	R	R	R	S	S	R	S	-
Kp010	R	S	R	S	R	R	S	R	S	R	S	R	R	R	S	-
Kp011	R	S	R	S	R	R	S	R	S	R	S	R	R	R	S	-
Kp012	R	S	R	R	R	R	R	R	R	R	R	S	S	R	S	-
Kp013	R	S	R	S	R	R	R	R	R	R	S	R	R	R	S	-
Kp014	R	S	R	R	R	R	R	R	R	R	R	R	R	R	S	-
Kp015	R	S	R	S	R	R	S	R	S	R	S	R	S	R	S	-
Kp016	R	S	R	R	R	R	R	I	S	R	R	S	S	R	S	-
Kp017	R	S	R	R	R	R	R	R	R	R	R	R	R	R	R	S
Kp018	R	S	R	S	R	R	R	R	R	R	S	R	R	R	S	-
Kp019	R	S	R	S	R	R	R	R	R	R	S	R	R	R	S	-
Kp020	R	S	R	S	R	R	R	R	R	R	S	R	R	R	S	-
Kp021	R	S	R	S	R	R	R	R	R	R	S	R	R	R	S	-
Kp022	R	S	R	S	R	R	S	R	S	R	S	R	S	R	S	-
Kp023	R	S	R	S	R	I	S	I	S	R	S	S	R	R	S	-
Kp024	R	S	R	R	R	R	R	R	R	R	R	R	R	R	R	S
Kp025	R	S	R	S	S	S	S	I	S	R	S	R	R	R	S	-
Kp026	R	S	R	R	R	R	R	R	R	R	R	S	S	R	S	-
Kp027	R	S	R	R	R	R	R	R	R	R	R	S	S	R	S	-
Kp028	R	S	R	S	S	S	S	S	S	R	S	S	S	R	S	-
Kp029	R	S	R	R	R	R	R	R	R	R	R	S	S	R	S	-
Kp030	R	S	R	S	R	R	R	R	R	R	S	R	R	R	S	-
Kp031	R	S	R	S	R	R	R	R	R	R	S	R	R	R	R	S
Kp032	R	S	R	R	R	R	R	R	R	R	R	R	S	R	S	-
Kp033	R	S	R	R	R	R	R	R	R	R	R	R	R	R	S	-
Kp036	S	S	R	S	R	R	R	R	R	R	S	R	R	R	S	-
Kp037	R	S	R	R	R	R	R	R	R	R	R	R	R	R	R	S
Kp038	R	S	R	R	R	R	R	R	R	R	R	S	S	R	S	-
Kp040	R	S	R	S	R	R	R	R	R	R	S	R	R	R	S	-
Kp042	R	S	R	R	R	R	R	R	R	R	R	S	S	R	S	-
Kp043	R	S	R	S	R	R	R	R	S	R	R	S	R	R	S	-
Kp044	R	S	I	S	R	S	S	R	S	R	R	R	R	R	S	-
Kp045	R	S	R	R	R	R	R	R	R	R	R	S	S	R	S	-
Kp046	R	S	R	R	R	R	R	R	R	R	R	S	R	R	S	-
Kp047	R	S	R	S	R	R	S	R	S	R	S	R	R	R	S	-
Kp048	R	S	R	R	R	R	R	R	R	R	R	S	S	R	R	S
Kp049	R	S	R	S	R	R	S	R	S	R	R	S	S	R	S	-
Kp050	R	S	R	R	R	R	R	R	R	R	R	S	S	R	S	-
Kp051	R	S	R	S	R	I	R	R	R	R	R	R	R	R	S	-
Kp052	R	S	I	R	R	S	S	S	S	R	R	S	R	R	S	-
Kp053	R	S	R	S	R	R	S	R	S	R	R	S	S	R	S	-
Kp054	R	S	R	S	R	R	R	R	R	R	S	R	R	R	S	-
Kp055	R	S	R	R	R	R	R	R	R	R	R	R	S	R	S	-
Kp056	R	S	R	R	R	R	R	R	R	R	R	R	S	R	S	-
Kp057	R	S	R	S	R	I	R	R	R	R	R	S	S	R	S	-
Kp058	R	S	R	R	R	R	R	R	R	R	S	R	S	R	S	-
Kp059	R	S	R	S	R	I	S	R	R	R	R	S	S	R	S	-
Kp060	S	S	R	R	R	R	R	R	R	R	S	S	S	S	R	S
Kp061	R	S	R	R	R	R	R	R	R	R	R	R	R	R	S	-
Kp062	R	S	R	S	R	I	S	R	R	R	R	R	R	R	S	-
Kp063	R	S	R	S	R	I	S	I	S	R	S	R	R	R	S	-
Kp064	R	S	R	R	R	R	R	R	R	R	R	S	S	R	S	-
Kp065	R	S	R	R	R	R	R	R	R	R	R	R	R	R	S	-
Kp066	R	S	R	R	R	R	R	I	S	R	S	S	S	R	S	-
Kp067	R	S	R	S	R	R	S	R	S	R	S	S	S	S	R	S
Kp068	R	S	R	R	R	R	R	R	R	R	R	S	S	R	S	-
Kp069	R	S	R	S	R	R	R	R	R	R	R	R	R	R	R	S
Kp070	R	S	R	R	R	R	R	R	R	R	S	S	S	R	S	-
Kp071	R	S	R	R	R	R	S	R	S	R	S	S	S	S	S	-
Kp072	R	S	I	S	R	S	S	S	S	R	R	R	R	R	S	-
Kp073	R	S	R	S	R	R	R	R	R	R	S	R	R	R	S	-
Kp074	R	S	R	R	R	R	R	R	R	R	R	S	S	R	S	-
Kp075	R	S	R	R	R	R	R	R	R	R	R	R	S	R	S	-
Kp076	R	S	R	R	R	R	R	R	S	R	R	S	S	R	R	S
Kp077	R	S	R	R	R	R	R	I	R	R	S	S	S	S	S	-
Kp078	R	S	R	S	R	S	S	I	S	R	S	S	R	R	S	-
Kp079	R	S	R	S	R	R	S	R	S	R	S	S	S	S	R	S
Kp081	R	S	R	R	R	R	R	R	R	R	R	S	S	R	S	-
Kp082	R	S	R	S	R	R	S	R	S	R	S	S	S	S	R	R
Kp083	R	S	R	S	R	I	S	R	R	R	R	S	S	R	R	S
Kp084	R	S	R	S	R	R	S	R	S	R	S	R	R	R	S	-
Kp086	R	S	R	R	R	R	R	R	R	R	R	R	R	R	R	S
Kp087	R	S	R	R	R	R	R	R	R	R	R	R	R	R	S	-
Kp088	R	S	R	S	R	R	S	R	S	R	S	R	S	S	R	R
Kp089	R	S	R	R	R	R	R	R	R	R	S	S	S	R	S	-
Kp090	R	S	R	S	R	R	S	R	S	R	S	S	S	S	R	R
Kp091	R	S	I	S	R	S	S	I	S	R	R	R	R	R	S	-
Kp092	R	S	R	S	R	R	S	R	S	R	S	R	R	R	S	-
Kp093	R	S	R	S	R	R	S	R	S	R	S	R	R	R	S	-
Kp094	R	S	R	S	R	I	S	R	S	R	S	R	R	R	S	-
Kp096	R	S	R	S	R	R	S	R	S	R	S	R	R	S	S	-
Kp097	R	S	R	S	R	R	S	R	S	R	S	S	S	R	S	-
Kp098	R	S	R	S	R	R	S	R	S	R	S	S	R	R	S	-
Kp099	R	S	R	S	S	S	S	S	S	R	S	R	R	R	S	-
Kp100	R	S	R	R	R	R	R	R	R	R	R	R	S	R	R	S
Kp101	R	S	R	R	R	R	R	R	R	R	R	R	S	R	S	-
Kp102	R	S	R	S	R	R	S	R	S	R	S	S	S	S	R	R
Kp103	R	S	R	R	R	R	R	R	R	R	S	R	R	R	S	-
Kp104	R	S	R	S	R	I	S	R	R	R	R	R	R	R	S	-
Kp105	R	S	R	S	R	R	S	R	S	R	S	R	R	R	S	-
Kp106	R	S	R	S	R	I	R	R	R	R	S	R	R	S	S	-
Kp107	R	S	R	S	R	R	R	R	R	R	R	S	S	R	R	S
Kp108	R	S	R	R	R	R	R	I	R	R	S	S	S	R	S	-
Kp109	R	S	R	S	R	R	S	R	S	R	R	S	S	R	S	-
Kp110	R	S	R	S	S	S	S	S	S	R	S	R	R	R	S	-
Kp111	R	S	R	R	R	I	R	I	S	R	R	S	S	R	S	-
Kp112	R	S	R	R	R	R	R	R	S	R	R	S	S	R	S	-

## Sheet: gene mutations
Overview of gene mutations detected in seven cefiderocol-resistant K. pneumoniae isolates. Possibly responsible mutations that confer cefiderocol resistance despite the addition of 100 µg/mL of pyridine-2,6-dicarboxylic acid (a metallo-ß-lactamase inhibitor) are marked in green.
CHROM	POS	TYPE	REF	ALT	EVIDENCE	FTYPE	STRAND	NT_POS	AA_POS	EFFECT	LOCUS_TAG	GENE	PRODUCT	R_gene	R_mut	Kp003_snippy	Kp005_snippy	Kp006_snippy	Kp082_snippy	Kp088_snippy	Kp090_snippy	Kp102_snippy	Comment
CP124702	966930	ins	T	TGGAC	TGGAC:18 T:0	CDS	+	1198/2208	400/735	frameshift_variant c.1194_1197dupGGAC p.Tyr400fs	QJQ34_21470	fhuA	ferrichrome porin FhuA	1	1		TGGAC:18 T:0						Iron transport
CP124702	1537773	snp	C	A	A:20 C:0	CDS	-	798/1008	266/335	missense_variant c.798G>T p.Met266Ile	QJQ34_18590	fepD	Fe(3+)-siderophore ABC transporter permease	1	1						A:20 C:0		Iron transport
CP124702	1529581	snp	A	C	C:20 A:0	CDS	-	547/2229	183/742	missense_variant c.547T>G p.Ser183Ala	QJQ34_18620	fepA	siderophore enterobactin receptor FepA	1	1					C:20 A:0			Iron transport
CP124702	1048201	snp	G	A	A:20 G:0	CDS	+	3/1224	1/407	initiator_codon_variant c.3G>A p.Met1?	QJQ34_21075	nqrF	NADH:ubiquinone reductase (Na(+)-transporting) subunit F	4	4	A:20 G:0		A:20 G:0	A:20 G:0		A:20 G:0		Iron binding transporter
CP124702	3346485	snp	G	T	T:20 G:0	CDS	-	1526/1749	509/582	missense_variant c.1526C>A p.Thr509Asn	QJQ34_09565	ftsI	peptidoglycan glycosyltransferase FtsI	5	1					T:20 G:0			gene encoding target PbP3
CP124702	3347745	snp	G	A	A:20 G:0	CDS	-	266/1749	89/582	missense_variant c.266C>T p.Pro89Leu	QJQ34_09565	ftsI	peptidoglycan glycosyltransferase FtsI	5	4	A:20 G:0		A:20 G:0	A:20 G:0		A:20 G:0		gene encoding target PbP3
CP124702	334737	snp	G	T	T:20 G:0	CDS	+	106/369	36/122	missense_variant c.106G>T p.Gly36Cys	QJQ34_24460		diacylglycerol kinase	1	1							T:20 G:0	associated with metal binding
CP124702	3114873	snp	C	A	A:20 C:0	CDS	-	634/1017	212/338	missense_variant c.634G>T p.Ala212Ser	QJQ34_10700	dmpG	4-hydroxy-2-oxovalerate aldolase	1	1							A:20 C:0
CP124702	4712178	del	ACCTGCCCGTG	A	A:18 ACCTGCCCGTG:0	CDS	+	115/930	39/309	frameshift_variant c.115_124delCTGCCCGTGC p.Leu39fs	QJQ34_02810		biotin-independent malonate decarboxylase subunit beta	1	1							A:18 ACCTGCCCGTG:0
CP124702	1049105	snp	A	G	G:20 A:0	CDS	+	907/1224	303/407	missense_variant c.907A>G p.Lys303Glu	QJQ34_21075	nqrF	NADH:ubiquinone reductase (Na(+)-transporting) subunit F	4	1						G:20 A:0
CP124702	270969	snp	G	T	T:20 G:0	CDS	+	99/1341	33/446	missense_variant c.99G>T p.Leu33Phe	QJQ34_24740	dcuB	anaerobic C4-dicarboxylate transporter DcuB	3	1		T:20 G:0
CP124702	271490	snp	A	T	T:20 A:0	CDS	+	620/1341	207/446	missense_variant c.620A>T p.Gln207Leu	QJQ34_24740	dcuB	anaerobic C4-dicarboxylate transporter DcuB	3	1						T:20 A:0
CP124702	271512	snp	G	T	T:20 G:0	CDS	+	642/1341	214/446	missense_variant c.642G>T p.Glu214Asp	QJQ34_24740	dcuB	anaerobic C4-dicarboxylate transporter DcuB	3	1						T:20 G:0
CP124702	271754	snp	T	C	C:20 T:0	CDS	+	884/1341	295/446	missense_variant c.884T>C p.Ile295Thr	QJQ34_24740	dcuB	anaerobic C4-dicarboxylate transporter DcuB	3	1					C:20 T:0
CP124702	4279658	snp	T	A	A:20 T:0	CDS	-	10/711	4/236	missense_variant c.10A>T p.Thr4Ser	QJQ34_04980	ispD	2-C-methyl-D-erythritol 4-phosphate cytidylyltransferase	3	1			A:20 T:0
CP124702	4279487	snp	C	T	T:20 C:0	CDS	-	181/711	61/236	missense_variant c.181G>A p.Gly61Ser	QJQ34_04980	ispD	2-C-methyl-D-erythritol 4-phosphate cytidylyltransferase	3	1					T:20 C:0
CP124702	4278964	snp	T	G	G:20 T:0	CDS	-	704/711	235/236	missense_variant c.704A>C p.Lys235Thr	QJQ34_04980	ispD	2-C-methyl-D-erythritol 4-phosphate cytidylyltransferase	3	1						G:20 T:0
CP124702	4548107	snp	G	A	A:20 G:0	CDS	+	113/1248	38/415	missense_variant c.113G>A p.Gly38Asp	QJQ34_03660		sugar ABC transporter permease	2	1					A:20 G:0
CP124702	4548019	snp	A	C	C:20 A:0	CDS	+	25/1248	9/415	missense_variant c.25A>C p.Thr9Pro	QJQ34_03660		sugar ABC transporter permease	2	1					C:20 A:0
CP124702	4548437	snp	T	A	A:20 T:0	CDS	+	443/1248	148/415	missense_variant c.443T>A p.Met148Lys	QJQ34_03660		sugar ABC transporter permease	2	1						A:20 T:0
CP124702	4548086	snp	A	G	G:20 A:0	CDS	+	92/1248	31/415	missense_variant c.92A>G p.Gln31Arg	QJQ34_03660		sugar ABC transporter permease	2	1					G:20 A:0
CP124702	3275039	snp	G	T	T:20 G:0	CDS	-	16/1698	6/565	missense_variant c.16C>A p.Arg6Ser	QJQ34_09920		OmpA family protein	2	1					T:20 G:0
CP124702	3274201	snp	T	G	G:20 T:0	CDS	-	854/1698	285/565	missense_variant c.854A>C p.Asp285Ala	QJQ34_09920		OmpA family protein	2	1						G:20 T:0
CP124702	3274166	snp	G	A	A:20 G:0	CDS	-	889/1698	297/565	missense_variant c.889C>T p.Leu297Phe	QJQ34_09920		OmpA family protein	2	1						A:20 G:0
CP124702	1883236	snp	A	G	G:20 A:0	CDS	+	1586/4254	529/1417	missense_variant c.1586A>G p.His529Arg	QJQ34_16925	ftsK	DNA translocase FtsK	2	1					G:20 A:0
CP124702	1883865	snp	T	G	G:20 T:0	CDS	+	2215/4254	739/1417	missense_variant c.2215T>G p.Ser739Ala	QJQ34_16925	ftsK	DNA translocase FtsK	2	1						G:20 T:0
CP124702	1882506	snp	G	A	A:20 G:0	CDS	+	856/4254	286/1417	missense_variant c.856G>A p.Gly286Arg	QJQ34_16925	ftsK	DNA translocase FtsK	2	1					A:20 G:0
CP124702	1870714	snp	A	T	T:20 A:0	CDS	+	1438/1941	480/646	missense_variant c.1438A>T p.Ser480Cys	QJQ34_16975	macB	macrolide ABC transporter ATP-binding protein/permease MacB	2	1						T:20 A:0
CP124702	1870841	snp	T	C	C:20 T:0	CDS	+	1565/1941	522/646	missense_variant c.1565T>C p.Phe522Ser	QJQ34_16975	macB	macrolide ABC transporter ATP-binding protein/permease MacB	2	1						C:20 T:0
CP124702	1869679	snp	G	T	T:20 G:0	CDS	+	403/1941	135/646	missense_variant c.403G>T p.Gly135Cys	QJQ34_16975	macB	macrolide ABC transporter ATP-binding protein/permease MacB	2	1					T:20 G:0
CP124702	3286989	snp	G	T	T:20 G:0	CDS	+	113/894	38/297	missense_variant c.113G>T p.Arg38Leu	QJQ34_09855		LysR substrate-binding domain-containing protein	2	1						T:20 G:0
CP124702	3287514	snp	C	A	A:20 C:0	CDS	+	638/894	213/297	missense_variant c.638C>A p.Pro213Gln	QJQ34_09855		LysR substrate-binding domain-containing protein	2	1			A:20 C:0
CP124702	3048296	del	GC	G	G:19 GC:0	CDS	+	537/1182	179/393	frameshift_variant c.537delC p.Ala180fs	QJQ34_11005		acetyl-CoA C-acetyltransferase	2	1					G:19 GC:0
CP124702	3048611	snp	G	C	C:20 G:0	CDS	+	850/1182	284/393	missense_variant c.850G>C p.Gly284Arg	QJQ34_11005		acetyl-CoA C-acetyltransferase	2	1						C:20 G:0
CP124702	1749847	snp	T	G	G:20 T:0	CDS	-	1019/1098	340/365	missense_variant c.1019A>C p.His340Pro	QJQ34_17530	pmrB	two-component system sensor histidine kinase PmrB	2	1					G:20 T:0
CP124702	1750611	snp	G	T	T:20 G:0	CDS	-	255/1098	85/365	missense_variant c.255C>A p.Ser85Arg	QJQ34_17530	pmrB	two-component system sensor histidine kinase PmrB	2	1	T:20 G:0
CP124702	1460043	snp	A	C	C:20 A:0	CDS	+	523/867	175/288	missense_variant c.523A>C p.Thr175Pro	QJQ34_18925		helix-turn-helix transcriptional regulator	2	1						C:20 A:0
CP124702	1460055	snp	T	G	G:20 T:0	CDS	+	535/867	179/288	missense_variant c.535T>G p.Trp179Gly	QJQ34_18925		helix-turn-helix transcriptional regulator	2	1					G:20 T:0
CP124702	1274592	snp	C	T	T:20 C:0	CDS	+	1357/1908	453/635	missense_variant c.1357C>T p.Pro453Ser	QJQ34_19930	dnaX	DNA polymerase III subunit gamma/tau	2	1					T:20 C:0
CP124702	1137223	del	GA	G	G:20 GA:0	CDS	+	322/1221	108/406	frameshift_variant c.322delA p.Ile108fs	QJQ34_20615	sbmA	peptide antibiotic transporter SbmA	2	1	G:20 GA:0
CP124702	1137503	snp	A	C	C:20 A:0	CDS	+	601/1221	201/406	missense_variant c.601A>C p.Thr201Pro	QJQ34_20615	sbmA	peptide antibiotic transporter SbmA	2	1			C:20 A:0
CP124702	333660	snp	T	C	C:20 T:0	CDS	-	844/2424	282/807	missense_variant c.844A>G p.Ile282Val	QJQ34_24465	plsB	glycerol-3-phosphate 1-O-acyltransferase PlsB	2	1					C:20 T:0
CP124702	333581	snp	C	A	A:20 C:0	CDS	-	923/2424	308/807	missense_variant c.923G>T p.Ser308Ile	QJQ34_24465	plsB	glycerol-3-phosphate 1-O-acyltransferase PlsB	2	1						A:20 C:0
CP124702	3535190	snp	C	T	T:20 C:0	CDS	+	131/777	44/258	missense_variant c.131C>T p.Ala44Val	QJQ34_08585	hisF	imidazole glycerol phosphate synthase subunit HisF	1	1		T:20 C:0
CP124702	2110231	snp	A	T	T:20 A:0	CDS	-	326/1467	109/488	missense_variant c.326T>A p.Ile109Asn	QJQ34_15870	phoQ	two-component system sensor histidine kinase PhoQ	1	1		T:20 A:0
CP124702	2779622	snp	A	C	C:16 A:0	CDS	+	301/1311	101/436	missense_variant c.301A>C p.Thr101Pro	QJQ34_12390	guaD	guanine deaminase	1	1					C:16 A:0
CP124702	2779638	complex	TGGAGAGC	GGGGCACA	GGGGCACA:14 TGGAGAGC:0	CDS	+	317/1311	106/436	missense_variant c.317_324delTGGAGAGCinsGGGGCACA p.ValGluSer106GlyGlyThr	QJQ34_12390	guaD	guanine deaminase	1	1					GGGGCACA:14 TGGAGAGC:0
CP124702	2779652	snp	G	T	T:16 G:0	CDS	+	331/1311	111/436	missense_variant c.331G>T p.Ala111Ser	QJQ34_12390	guaD	guanine deaminase	1	1					T:16 G:0
CP124702	2779683	complex	AGTTTTTTGTAAATCAG	GGTATTTGGTGAAGCAC	GGTATTTGGTGAAGCAC:15 AGTTTTTTGTAAATCAG:0	CDS	+	362/1311	121/436	missense_variant c.362_378delAGTTTTTTGTAAATCAGinsGGTATTTGGTGAAGCAC p.GlnPhePheValAsnGln121ArgTyrLeuValLysHis	QJQ34_12390	guaD	guanine deaminase	1	1					GGTATTTGGTGAAGCAC:15 AGTTTTTTGTAAATCAG:0
CP124702	2779704	snp	T	G	G:16 T:0	CDS	+	383/1311	128/436	missense_variant c.383T>G p.Ile128Arg	QJQ34_12390	guaD	guanine deaminase	1	1					G:16 T:0
CP124702	2779711	snp	T	A	A:17 T:0	CDS	+	390/1311	130/436	missense_variant c.390T>A p.His130Gln	QJQ34_12390	guaD	guanine deaminase	1	1					A:17 T:0
CP124702	277210	snp	A	C	C:20 A:0	CDS	-	534/756	178/251	missense_variant c.534T>G p.Asp178Glu	QJQ34_24705	thiF	thiazole biosynthesis adenylyltransferase ThiF	1	1					C:20 A:0
CP124702	277154	snp	A	C	C:20 A:0	CDS	-	590/756	197/251	missense_variant c.590T>G p.Met197Arg	QJQ34_24705	thiF	thiazole biosynthesis adenylyltransferase ThiF	1	1					C:20 A:0
CP124702	277145	complex	AGG	CGT	CGT:19 AGG:0	CDS	-	599/756	199/251	missense_variant c.597_599delCCTinsACG p.Leu200Arg	QJQ34_24705	thiF	thiazole biosynthesis adenylyltransferase ThiF	1	1					CGT:19 AGG:0
CP124702	277133	snp	T	C	C:20 T:0	CDS	-	611/756	204/251	missense_variant c.611A>G p.Glu204Gly	QJQ34_24705	thiF	thiazole biosynthesis adenylyltransferase ThiF	1	1					C:20 T:0
CP124702	277126	snp	A	C	C:20 A:0	CDS	-	618/756	206/251	missense_variant c.618T>G p.Ile206Met	QJQ34_24705	thiF	thiazole biosynthesis adenylyltransferase ThiF	1	1					C:20 A:0
CP124702	277031	snp	C	A	A:20 C:0	CDS	-	713/756	238/251	missense_variant c.713G>T p.Arg238Leu	QJQ34_24705	thiF	thiazole biosynthesis adenylyltransferase ThiF	1	1					A:20 C:0
CP124702	2645752	snp	A	C	C:20 A:0	CDS	+	215/1380	72/459	missense_variant c.215A>C p.Gln72Pro	QJQ34_13095		nucleobase:cation symporter-2 family protein	1	1					C:20 A:0
CP124702	2645784	snp	A	G	G:19 A:0	CDS	+	247/1380	83/459	missense_variant c.247A>G p.Met83Val	QJQ34_13095		nucleobase:cation symporter-2 family protein	1	1					G:19 A:0
CP124702	2645793	complex	ATGCAG	CTGCGT	CTGCGT:18 ATGCAG:0	CDS	+	256/1380	86/459	missense_variant c.256_261delATGCAGinsCTGCGT p.MetGln86LeuArg	QJQ34_13095		nucleobase:cation symporter-2 family protein	1	1					CTGCGT:18 ATGCAG:0
CP124702	2645805	snp	A	C	C:19 A:0	CDS	+	268/1380	90/459	missense_variant c.268A>C p.Ser90Arg	QJQ34_13095		nucleobase:cation symporter-2 family protein	1	1					C:19 A:0
CP124702	1479192	snp	A	G	G:20 A:0	CDS	+	1310/3093	437/1030	missense_variant c.1310A>G p.Gln437Arg	QJQ34_18840		efflux RND transporter permease subunit	1	1					G:20 A:0
CP124702	1479747	snp	T	A	A:20 T:0	CDS	+	1865/3093	622/1030	missense_variant c.1865T>A p.Ile622Asn	QJQ34_18840		efflux RND transporter permease subunit	1	1					A:20 T:0
CP124702	1480569	snp	T	C	C:20 T:0	CDS	+	2687/3093	896/1030	missense_variant c.2687T>C p.Val896Ala	QJQ34_18840		efflux RND transporter permease subunit	1	1					C:20 T:0
CP124702	1480580	snp	A	C	C:20 A:0	CDS	+	2698/3093	900/1030	missense_variant c.2698A>C p.Ile900Leu	QJQ34_18840		efflux RND transporter permease subunit	1	1					C:20 A:0
CP124702	4563456	ins	C	CG	CG:20 C:0	CDS	+	152/345	51/114	frameshift_variant c.151_152insG p.His51fs	QJQ34_03585		hypothetical protein	1	1					CG:20 C:0
CP124702	4563430	snp	A	C	C:20 A:0	CDS	+	125/345	42/114	missense_variant c.125A>C p.Asp42Ala	QJQ34_03585		hypothetical protein	1	1					C:20 A:0
CP124702	4563523	snp	C	T	T:20 C:0	CDS	+	218/345	73/114	missense_variant c.218C>T p.Pro73Leu	QJQ34_03585		hypothetical protein	1	1					T:20 C:0
CP124702	3388104	snp	C	A	A:20 C:0	CDS	-	235/741	79/246	missense_variant c.235G>T p.Asp79Tyr	QJQ34_09350		YebC/PmpR family DNA-binding transcriptional regulator	1	1					A:20 C:0
CP124702	3387953	snp	G	T	T:20 G:0	CDS	-	386/741	129/246	missense_variant c.386C>A p.Ser129Tyr	QJQ34_09350		YebC/PmpR family DNA-binding transcriptional regulator	1	1					T:20 G:0
CP124702	3387708	snp	C	T	T:20 C:0	CDS	-	631/741	211/246	missense_variant c.631G>A p.Glu211Lys	QJQ34_09350		YebC/PmpR family DNA-binding transcriptional regulator	1	1					T:20 C:0
CP124702	3230819	snp	G	T	T:20 G:0	CDS	-	2203/4068	735/1355	missense_variant c.2203C>A p.Arg735Ser	QJQ34_10120	nirB	nitrite reductase large subunit NirB	1	1					T:20 G:0
CP124702	3229925	snp	T	G	G:20 T:0	CDS	-	3097/4068	1033/1355	missense_variant c.3097A>C p.Thr1033Pro	QJQ34_10120	nirB	nitrite reductase large subunit NirB	1	1					G:20 T:0
CP124702	3229918	snp	T	G	G:20 T:0	CDS	-	3104/4068	1035/1355	missense_variant c.3104A>C p.Lys1035Thr	QJQ34_10120	nirB	nitrite reductase large subunit NirB	1	1					G:20 T:0
CP124702	2856703	snp	C	T	T:20 C:0	CDS	-	509/885	170/294	missense_variant c.509G>A p.Gly170Asp	QJQ34_12000	fdxH	formate dehydrogenase subunit beta	1	1					T:20 C:0
CP124702	2856640	snp	T	C	C:20 T:0	CDS	-	572/885	191/294	missense_variant c.572A>G p.Glu191Gly	QJQ34_12000	fdxH	formate dehydrogenase subunit beta	1	1					C:20 T:0
CP124702	2856621	snp	C	G	G:20 C:0	CDS	-	591/885	197/294	missense_variant c.591G>C p.Glu197Asp	QJQ34_12000	fdxH	formate dehydrogenase subunit beta	1	1					G:20 C:0
CP124702	2679029	snp	T	A	A:20 T:0	CDS	-	604/735	202/244	missense_variant c.604A>T p.Ile202Phe	QJQ34_12935	fabG	3-oxoacyl-ACP reductase FabG	1	1					A:20 T:0
CP124702	2678989	snp	T	C	C:20 T:0	CDS	-	644/735	215/244	missense_variant c.644A>G p.Asp215Gly	QJQ34_12935	fabG	3-oxoacyl-ACP reductase FabG	1	1					C:20 T:0
CP124702	2679006	snp	A	C	C:20 A:0	CDS	-	627/735	209/244	stop_gained c.627T>G p.Tyr209*	QJQ34_12935	fabG	3-oxoacyl-ACP reductase FabG	1	1					C:20 A:0
CP124702	2517920	snp	C	A	A:20 C:0	CDS	+	680/765	227/254	missense_variant c.680C>A p.Ala227Glu	QJQ34_13765	pcaD	3-oxoadipate enol-lactonase	1	1					A:20 C:0
CP124702	2517929	snp	A	C	C:20 A:0	CDS	+	689/765	230/254	missense_variant c.689A>C p.His230Pro	QJQ34_13765	pcaD	3-oxoadipate enol-lactonase	1	1					C:20 A:0
CP124702	2517940	snp	A	C	C:20 A:0	CDS	+	700/765	234/254	missense_variant c.700A>C p.Ile234Leu	QJQ34_13765	pcaD	3-oxoadipate enol-lactonase	1	1					C:20 A:0
CP124702	1832373	snp	A	C	C:20 A:0	CDS	-	728/1203	243/400	missense_variant c.728T>G p.Val243Gly	QJQ34_17160		MFS transporter	1	1					C:20 A:0
CP124702	1832334	snp	A	C	C:20 A:0	CDS	-	767/1203	256/400	missense_variant c.767T>G p.Ile256Ser	QJQ34_17160		MFS transporter	1	1					C:20 A:0
CP124702	1832314	snp	C	A	A:20 C:0	CDS	-	787/1203	263/400	missense_variant c.787G>T p.Gly263Cys	QJQ34_17160		MFS transporter	1	1					A:20 C:0
CP124702	1669187	snp	C	G	G:20 C:0	CDS	+	365/657	122/218	missense_variant c.365C>G p.Ser122Trp	QJQ34_17955	pxpB	5-oxoprolinase subunit PxpB	1	1					G:20 C:0
CP124702	1669193	snp	A	G	G:20 A:0	CDS	+	371/657	124/218	missense_variant c.371A>G p.Glu124Gly	QJQ34_17955	pxpB	5-oxoprolinase subunit PxpB	1	1					G:20 A:0
CP124702	1669199	snp	T	G	G:20 T:0	CDS	+	377/657	126/218	missense_variant c.377T>G p.Met126Arg	QJQ34_17955	pxpB	5-oxoprolinase subunit PxpB	1	1					G:20 T:0
CP124702	1200902	snp	A	G	G:20 A:0	CDS	-	179/819	60/272	missense_variant c.179T>C p.Leu60Pro	QJQ34_20285		sugar phosphate isomerase/epimerase	1	1					G:20 A:0
CP124702	1200749	snp	T	G	G:20 T:0	CDS	-	332/819	111/272	missense_variant c.332A>C p.Asn111Thr	QJQ34_20285		sugar phosphate isomerase/epimerase	1	1					G:20 T:0
CP124702	1200365	snp	G	T	T:20 G:0	CDS	-	716/819	239/272	missense_variant c.716C>A p.Ser239Tyr	QJQ34_20285		sugar phosphate isomerase/epimerase	1	1					T:20 G:0
CP124702	4640700	snp	T	G	G:20 T:0	CDS	-	376/1668	126/555	missense_variant c.376A>C p.Met126Leu	QJQ34_03185		propanediol/glycerol family dehydratase large subunit	1	1					G:20 T:0
CP124702	4640555	snp	A	C	C:20 A:0	CDS	-	521/1668	174/555	missense_variant c.521T>G p.Val174Gly	QJQ34_03185		propanediol/glycerol family dehydratase large subunit	1	1					C:20 A:0
CP124702	4492048	snp	T	G	G:20 T:0	CDS	-	728/1734	243/577	missense_variant c.728A>C p.Asn243Thr	QJQ34_03955	recJ	single-stranded-DNA-specific exonuclease RecJ	1	1					G:20 T:0
CP124702	4492019	snp	T	G	G:20 T:0	CDS	-	757/1734	253/577	missense_variant c.757A>C p.Ser253Arg	QJQ34_03955	recJ	single-stranded-DNA-specific exonuclease RecJ	1	1					G:20 T:0
CP124702	4481411	snp	A	T	T:20 A:0	CDS	+	467/558	156/185	missense_variant c.467A>T p.Asp156Val	QJQ34_04005		NAD(P)H-dependent oxidoreductase	1	1						T:20 A:0
CP124702	4481406	snp	C	A	A:20 C:0	CDS	+	462/558	154/185	stop_gained c.462C>A p.Tyr154*	QJQ34_04005		NAD(P)H-dependent oxidoreductase	1	1						A:20 C:0
CP124702	4017150	snp	C	A	A:20 C:0	CDS	-	325/735	109/244	missense_variant c.325G>T p.Val109Leu	QJQ34_06335	trmJ	tRNA (cytosine(32)/uridine(32)-2'-O)-methyltransferase TrmJ	1	1					A:20 C:0
CP124702	4017122	snp	A	C	C:20 A:0	CDS	-	353/735	118/244	missense_variant c.353T>G p.Val118Gly	QJQ34_06335	trmJ	tRNA (cytosine(32)/uridine(32)-2'-O)-methyltransferase TrmJ	1	1					C:20 A:0
CP124702	3768640	snp	A	T	T:20 A:0	CDS	-	272/1530	91/509	missense_variant c.272T>A p.Val91Glu	QJQ34_07630	nuoM	NADH-quinone oxidoreductase subunit M	1	1					T:20 A:0
CP124702	3768629	snp	C	T	T:20 C:0	CDS	-	283/1530	95/509	missense_variant c.283G>A p.Gly95Ser	QJQ34_07630	nuoM	NADH-quinone oxidoreductase subunit M	1	1					T:20 C:0
CP124702	3510802	snp	G	C	C:20 G:0	CDS	+	1098/1320	366/439	missense_variant c.1098G>C p.Gln366His	QJQ34_08710	shiA	shikimate transporter	1	1					C:20 G:0
CP124702	3510833	complex	TAT	CAC	CAC:19 TAT:0	CDS	+	1129/1320	377/439	missense_variant c.1129_1131delTATinsCAC p.Tyr377His	QJQ34_08710	shiA	shikimate transporter	1	1					CAC:19 TAT:0
CP124702	3378176	snp	T	G	G:20 T:0	CDS	+	410/906	137/301	missense_variant c.410T>G p.Leu137Arg	QJQ34_09400		MurR/RpiR family transcriptional regulator	1	1						G:20 T:0
CP124702	3378233	snp	A	C	C:20 A:0	CDS	+	467/906	156/301	missense_variant c.467A>C p.His156Pro	QJQ34_09400		MurR/RpiR family transcriptional regulator	1	1						C:20 A:0
CP124702	3317287	ins	T	TGC	TGC:19 T:1	CDS	-	282/1299	94/432	frameshift_variant c.281_282dupGC p.Asn95fs	QJQ34_09720		D-amino acid dehydrogenase	1	1					TGC:19 T:1
CP124702	3317497	snp	C	A	A:20 C:0	CDS	-	73/1299	25/432	missense_variant c.73G>T p.Asp25Tyr	QJQ34_09720		D-amino acid dehydrogenase	1	1					A:20 C:0
CP124702	3296065	snp	T	C	C:20 T:0	CDS	-	697/1209	233/402	missense_variant c.697A>G p.Met233Val	QJQ34_09815	tdcD	propionate kinase	1	1					C:20 T:0
CP124702	3296032	snp	C	T	T:20 C:0	CDS	-	730/1209	244/402	missense_variant c.730G>A p.Ala244Thr	QJQ34_09815	tdcD	propionate kinase	1	1					T:20 C:0
CP124702	3130627	snp	C	G	G:20 C:0	CDS	-	40/159	14/52	missense_variant c.40G>C p.Glu14Gln	QJQ34_10620		hypothetical protein	1	1					G:20 C:0
CP124702	3130660	snp	T	G	G:20 T:0	CDS	-	7/159	3/52	missense_variant c.7A>C p.Lys3Gln	QJQ34_10620		hypothetical protein	1	1					G:20 T:0
CP124702	3126979	snp	T	G	G:20 T:0	CDS	-	620/1323	207/440	missense_variant c.620A>C p.Asp207Ala	QJQ34_10640		MFS transporter	1	1					G:20 T:0
CP124702	3126940	snp	T	C	C:20 T:0	CDS	-	659/1323	220/440	missense_variant c.659A>G p.Asn220Ser	QJQ34_10640		MFS transporter	1	1					C:20 T:0
CP124702	3081461	snp	C	G	G:20 C:0	CDS	-	217/1770	73/589	missense_variant c.217G>C p.Ala73Pro	QJQ34_10850		iron ABC transporter permease	1	1					G:20 C:0
CP124702	3081406	snp	A	T	T:20 A:0	CDS	-	272/1770	91/589	missense_variant c.272T>A p.Met91Lys	QJQ34_10850		iron ABC transporter permease	1	1					T:20 A:0
CP124702	2989230	snp	G	T	T:20 G:0	CDS	+	715/873	239/290	missense_variant c.715G>T p.Gly239Cys	QJQ34_11340		C40 family peptidase	1	1					T:20 G:0
CP124702	2989239	complex	GA	TC	TC:19 GA:0	CDS	+	724/873	242/290	missense_variant c.724_725delGAinsTC p.Asp242Ser	QJQ34_11340		C40 family peptidase	1	1					TC:19 GA:0
CP124702	2942837	snp	C	A	A:20 C:0	CDS	-	185/1656	62/551	missense_variant c.185G>T p.Trp62Leu	QJQ34_11585		glucan biosynthesis protein	1	1					A:20 C:0
CP124702	2942831	snp	C	A	A:20 C:0	CDS	-	191/1656	64/551	missense_variant c.191G>T p.Gly64Val	QJQ34_11585		glucan biosynthesis protein	1	1					A:20 C:0
CP124702	2911128	snp	A	C	C:20 A:0	CDS	-	983/1038	328/345	missense_variant c.983T>G p.Leu328Arg	QJQ34_11760		NADP-dependent oxidoreductase	1	1					C:20 A:0
CP124702	2911122	snp	T	G	G:20 T:0	CDS	-	989/1038	330/345	missense_variant c.989A>C p.Lys330Thr	QJQ34_11760		NADP-dependent oxidoreductase	1	1					G:20 T:0
CP124702	2881863	complex	CAT	AAG	AAG:20 CAT:0	CDS	-	529/1656	176/551	missense_variant c.527_529delATGinsCTT p.HisGly176ProCys	QJQ34_11905		iron ABC transporter permease	1	1					AAG:20 CAT:0
CP124702	2881841	snp	A	C	C:20 A:0	CDS	-	551/1656	184/551	missense_variant c.551T>G p.Phe184Cys	QJQ34_11905		iron ABC transporter permease	1	1					C:20 A:0
CP124702	2846521	snp	G	T	T:20 G:0	CDS	+	1457/1623	486/540	missense_variant c.1457G>T p.Arg486Leu	QJQ34_12060		TIGR04028 family ABC transporter substrate-binding protein	1	1					T:20 G:0
CP124702	2846582	snp	T	G	G:20 T:0	CDS	+	1518/1623	506/540	missense_variant c.1518T>G p.Ile506Met	QJQ34_12060		TIGR04028 family ABC transporter substrate-binding protein	1	1					G:20 T:0
CP124702	2652333	snp	G	T	T:20 G:0	CDS	-	2170/2489	724/828	missense_variant c.2170C>A p.Pro724Thr	QJQ34_13060		fimbria/pilus outer membrane usher protein	1	1					T:20 G:0
CP124702	2652300	snp	A	C	C:20 A:0	CDS	-	2203/2489	735/828	missense_variant c.2203T>G p.Phe735Val	QJQ34_13060		fimbria/pilus outer membrane usher protein	1	1					C:20 A:0
CP124702	2514329	snp	G	A	A:20 G:0	CDS	+	310/657	104/218	missense_variant c.310G>A p.Gly104Arg	QJQ34_13780		3-oxoacid CoA-transferase subunit B	1	1					A:20 G:0
CP124702	2514561	snp	A	T	T:20 A:0	CDS	+	542/657	181/218	missense_variant c.542A>T p.Asp181Val	QJQ34_13780		3-oxoacid CoA-transferase subunit B	1	1					T:20 A:0
CP124702	2290860	snp	G	C	C:20 G:0	CDS	+	427/966	143/321	missense_variant c.427G>C p.Ala143Pro	QJQ34_14935	ycjG	L-Ala-D/L-Glu epimerase	1	1					C:20 G:0
CP124702	2291368	snp	T	G	G:20 T:0	CDS	+	935/966	312/321	missense_variant c.935T>G p.Leu312Arg	QJQ34_14935	ycjG	L-Ala-D/L-Glu epimerase	1	1					G:20 T:0
CP124702	2036040	del	GC	G	G:19 GC:0	CDS	-	222/1227	74/408	frameshift_variant c.222delG p.Ala76fs	QJQ34_16230	mdtG	multidrug efflux MFS transporter MdtG	1	1					G:19 GC:0
CP124702	2035893	complex	TG	GA	GA:20 TG:0	CDS	-	370/1227	123/408	missense_variant c.369_370delCAinsTC p.Asn124His	QJQ34_16230	mdtG	multidrug efflux MFS transporter MdtG	1	1					GA:20 TG:0
CP124702	2001043	snp	T	G	G:20 T:0	CDS	-	1111/1323	371/440	missense_variant c.1111A>C p.Ile371Leu	QJQ34_16415	rutG	pyrimidine utilization transport protein G	1	1					G:20 T:0
CP124702	2001141	snp	G	T	T:20 G:0	CDS	-	1013/1323	338/440	stop_gained c.1013C>A p.Ser338*	QJQ34_16415	rutG	pyrimidine utilization transport protein G	1	1					T:20 G:0
CP124702	1920623	snp	A	C	C:20 A:0	CDS	+	500/4449	167/1482	missense_variant c.500A>C p.Gln167Pro	QJQ34_16780	mukB	chromosome partition protein MukB	1	1					C:20 A:0
CP124702	1920628	complex	AACT	CACC	CACC:20 AACT:0	CDS	+	505/4449	169/1482	missense_variant c.505_508delAACTinsCACC p.AsnSer169HisPro	QJQ34_16780	mukB	chromosome partition protein MukB	1	1					CACC:20 AACT:0
CP124702	1916729	snp	A	C	C:20 A:0	CDS	-	470/780	157/259	missense_variant c.470T>G p.Ile157Ser	QJQ34_16800	elyC	envelope biogenesis factor ElyC	1	1					C:20 A:0
CP124702	1916715	snp	G	T	T:20 G:0	CDS	-	484/780	162/259	missense_variant c.484C>A p.Pro162Thr	QJQ34_16800	elyC	envelope biogenesis factor ElyC	1	1					T:20 G:0
CP124702	1533019	snp	C	A	A:20 C:0	CDS	+	1183/3882	395/1293	missense_variant c.1183C>A p.Leu395Ile	QJQ34_18605	entF	enterobactin non-ribosomal peptide synthetase EntF	1	1						A:20 C:0
CP124702	1534238	snp	T	C	C:20 T:0	CDS	+	2402/3882	801/1293	missense_variant c.2402T>C p.Leu801Pro	QJQ34_18605	entF	enterobactin non-ribosomal peptide synthetase EntF	1	1						C:20 T:0
CP124702	1274680	snp	A	C	C:20 A:0	CDS	+	1445/1908	482/635	missense_variant c.1445A>C p.Glu482Ala	QJQ34_19930	dnaX	DNA polymerase III subunit gamma/tau	1	1					C:20 A:0
CP124702	1236551	snp	C	T	T:20 C:0	CDS	-	482/864	161/287	missense_variant c.482G>A p.Arg161His	QJQ34_20125	tesB	acyl-CoA thioesterase II	1	1					T:20 C:0
CP124702	1236486	snp	G	A	A:20 G:0	CDS	-	547/864	183/287	missense_variant c.547C>T p.Arg183Cys	QJQ34_20125	tesB	acyl-CoA thioesterase II	1	1					A:20 G:0
CP124702	1192799	snp	T	G	G:20 T:0	CDS	+	1184/1449	395/482	missense_variant c.1184T>G p.Val395Gly	QJQ34_20325	thiI	tRNA uracil 4-sulfurtransferase ThiI	1	1					G:20 T:0
CP124702	1192855	snp	C	G	G:20 C:0	CDS	+	1240/1449	414/482	missense_variant c.1240C>G p.Arg414Gly	QJQ34_20325	thiI	tRNA uracil 4-sulfurtransferase ThiI	1	1					G:20 C:0
CP124702	1122208	snp	C	A	A:20 C:0	CDS	-	1151/1389	384/462	missense_variant c.1151G>T p.Cys384Phe	QJQ34_20685		ethanolamine ammonia-lyase subunit EutB	1	1					A:20 C:0
CP124702	1122571	snp	A	C	C:20 A:0	CDS	-	788/1389	263/462	missense_variant c.788T>G p.Met263Arg	QJQ34_20685		ethanolamine ammonia-lyase subunit EutB	1	1					C:20 A:0
CP124702	1094422	snp	A	G	G:20 A:0	CDS	-	188/1254	63/417	missense_variant c.188T>C p.Leu63Pro	QJQ34_20830	proA	glutamate-5-semialdehyde dehydrogenase	1	1					G:20 A:0
CP124702	1094545	snp	C	A	A:20 C:0	CDS	-	65/1254	22/417	missense_variant c.65G>T p.Arg22Leu	QJQ34_20830	proA	glutamate-5-semialdehyde dehydrogenase	1	1					A:20 C:0
CP124702	918963	snp	A	G	G:20 A:0	CDS	+	608/2598	203/865	missense_variant c.608A>G p.Lys203Arg	QJQ34_21705	acnB	bifunctional aconitate hydratase 2/2-methylisocitrate dehydratase	1	1					G:20 A:0
CP124702	919018	snp	A	C	C:20 A:0	CDS	+	663/2598	221/865	missense_variant c.663A>C p.Lys221Asn	QJQ34_21705	acnB	bifunctional aconitate hydratase 2/2-methylisocitrate dehydratase	1	1					C:20 A:0
CP124702	763784	snp	T	G	G:20 T:0	CDS	-	801/870	267/289	missense_variant c.801A>C p.Glu267Asp	QJQ34_22370	robA	MDR efflux pump AcrAB transcriptional activator RobA	1	1					G:20 T:0
CP124702	763748	snp	C	A	A:20 C:0	CDS	-	837/870	279/289	missense_variant c.837G>T p.Leu279Phe	QJQ34_22370	robA	MDR efflux pump AcrAB transcriptional activator RobA	1	1					A:20 C:0
CP124702	749668	snp	G	A	A:20 G:0	CDS	+	445/1323	149/440	missense_variant c.445G>A p.Val149Ile	QJQ34_22435	deoA	thymidine phosphorylase	1	1					A:20 G:0
CP124702	749990	snp	T	C	C:20 T:0	CDS	+	767/1323	256/440	missense_variant c.767T>C p.Val256Ala	QJQ34_22435	deoA	thymidine phosphorylase	1	1					C:20 T:0
CP124702	328798	snp	G	A	A:20 G:0	CDS	+	659/1290	220/429	missense_variant c.659G>A p.Arg220His	QJQ34_24485		maltoporin	1	1					A:20 G:0
CP124702	328860	snp	A	T	T:20 A:0	CDS	+	721/1290	241/429	missense_variant c.721A>T p.Thr241Ser	QJQ34_24485		maltoporin	1	1					T:20 A:0
CP124702	5266214	snp	G	T	T:20 G:0	CDS	-	928/1662	310/553	missense_variant c.928C>A p.His310Asn	QJQ34_00090		putative transporter	1	1						T:20 G:0
CP124702	5231300	snp	T	A	A:20 T:0	CDS	-	485/942	162/313	missense_variant c.485A>T p.Tyr162Phe	QJQ34_00280		LacI family DNA-binding transcriptional regulator	1	1					A:20 T:0
CP124702	5223818	snp	T	G	G:20 T:0	CDS	-	278/864	93/287	missense_variant c.278A>C p.Asp93Ala	QJQ34_00315		DUF1932 domain-containing protein	1	1					G:20 T:0
CP124702	5217176	snp	T	C	C:20 T:0	CDS	+	496/1365	166/454	missense_variant c.496T>C p.Trp166Arg	QJQ34_00345	eefC	multidrug efflux RND transporter outer membrane subunit EefC	1	1			C:20 T:0
CP124702	5196740	snp	A	G	G:20 A:0	CDS	-	43/210	15/69	missense_variant c.43T>C p.Trp15Arg	QJQ34_00460		ogr/Delta-like zinc finger family protein	1	1					G:20 A:0
CP124702	5137116	snp	A	T	T:20 A:0	CDS	+	346/1128	116/375	missense_variant c.346A>T p.Ile116Phe	QJQ34_00740		glycosyltransferase family 4 protein	1	1					T:20 A:0
CP124702	5094647	snp	T	G	G:20 T:0	CDS	+	92/1182	31/393	missense_variant c.92T>G p.Val31Gly	QJQ34_00940	gguB	sugar ABC transporter permease	1	1						G:20 T:0
CP124702	5087953	snp	A	G	G:20 A:0	CDS	-	89/447	30/148	missense_variant c.89T>C p.Val30Ala	QJQ34_00970	yiaA	inner membrane protein YiaA	1	1					G:20 A:0
CP124702	5044149	snp	C	T	T:20 C:0	CDS	-	2770/4053	924/1350	missense_variant c.2770G>A p.Gly924Ser	QJQ34_01160		cellulose synthase subunit BcsC-related outer membrane protein	1	1					T:20 C:0
CP124702	5003298	snp	A	C	C:20 A:0	CDS	-	278/753	93/250	missense_variant c.278T>G p.Val93Gly	QJQ34_01305	rsmJ	16S rRNA (guanine(1516)-N(2))-methyltransferase RsmJ	1	1						C:20 A:0
CP124702	4952196	snp	G	A	A:20 G:0	CDS	-	1021/1317	341/438	missense_variant c.1021C>T p.His341Tyr	QJQ34_01550	ugpB	sn-glycerol-3-phosphate ABC transporter substrate-binding protein UgpB	1	1					A:20 G:0
CP124702	4942183	snp	T	C	C:20 T:0	CDS	-	167/996	56/331	missense_variant c.167A>G p.Asp56Gly	QJQ34_01605	gntR	gluconate operon transcriptional repressor GntR	1	1						C:20 T:0
CP124702	4887194	complex	ATCC	GTCA	GTCA:19 ATCC:0	CDS	-	459/1287	152/428	missense_variant c.456_459delGGATinsTGAC p.Gln152His	QJQ34_01830	damX	cell division protein DamX	1	1						GTCA:19 ATCC:0
CP124702	4812551	snp	A	C	C:20 A:0	CDS	+	1047/1452	349/483	missense_variant c.1047A>C p.Lys349Asn	QJQ34_02300	panF	sodium/pantothenate symporter	1	1						C:20 A:0
CP124702	4771050	del	CT	C	C:19 CT:0	CDS	+	1045/1284	349/427	frameshift_variant c.1045delT p.Trp349fs	QJQ34_02490		MFS transporter	1	1						C:19 CT:0
CP124702	4689443	del	CG	C	C:19 CG:0	CDS	-	738/1146	246/381	frameshift_variant c.738delC p.Ala247fs	QJQ34_02930	garK	glycerate 2-kinase	1	1					C:19 CG:0
CP124702	4662226	snp	C	A	A:20 C:0	CDS	+	298/972	100/323	missense_variant c.298C>A p.Pro100Thr	QJQ34_03080	lsrR	transcriptional regulator LsrR	1	1						A:20 C:0
CP124702	4654860	snp	G	A	A:20 G:0	CDS	+	289/1380	97/459	missense_variant c.289G>A p.Gly97Arg	QJQ34_03115	ygjG	putrescine aminotransferase	1	1					A:20 G:0
CP124702	4643762	snp	C	T	T:20 C:0	CDS	+	286/531	96/176	missense_variant c.286C>T p.Arg96Trp	QJQ34_03165		cob(I)yrinic acid a,c-diamide adenosyltransferase	1	1					T:20 C:0
CP124702	4618029	snp	A	T	T:20 A:0	CDS	+	1187/1704	396/567	missense_variant c.1187A>T p.Asp396Val	QJQ34_03295	ureC	urease subunit alpha	1	1					T:20 A:0
CP124702	4612660	snp	C	A	A:20 C:0	CDS	+	1056/1242	352/413	missense_variant c.1056C>A p.Phe352Leu	QJQ34_03340		multifunctional CCA addition/repair protein	1	1					A:20 C:0
CP124702	4594496	snp	G	T	T:20 G:0	CDS	-	772/1896	258/631	missense_variant c.772C>A p.Pro258Thr	QJQ34_03430	parE	DNA topoisomerase IV subunit B	1	1					T:20 G:0
CP124702	4584406	snp	C	T	T:20 C:0	CDS	-	919/1413	307/470	missense_variant c.919G>A p.Gly307Ser	QJQ34_03475	ftsP	cell division protein FtsP	1	1					T:20 C:0
CP124702	4537582	snp	C	G	G:20 C:0	CDS	+	22/732	8/243	missense_variant c.22C>G p.His8Asp	QJQ34_03725	rsmE	16S rRNA (uracil(1498)-N(3))-methyltransferase	1	1					G:20 C:0
CP124702	4493690	snp	A	C	C:20 A:0	CDS	-	724/897	242/298	missense_variant c.724T>G p.Ser242Ala	QJQ34_03945	xerD	site-specific tyrosine recombinase XerD	1	1					C:20 A:0
CP124702	4470641	snp	A	T	T:20 A:0	CDS	+	880/1938	294/645	missense_variant c.880A>T p.Asn294Tyr	QJQ34_04065	mdtO	multidrug efflux transporter permease subunit MdtO	1	1					T:20 A:0
CP124702	4466235	snp	G	A	A:20 G:0	CDS	+	865/903	289/300	missense_variant c.865G>A p.Val289Met	QJQ34_04095		fimbrial protein	1	1						A:20 G:0
CP124702	4461723	snp	G	T	T:20 G:0	CDS	+	34/2613	12/870	missense_variant c.34G>T p.Gly12Cys	QJQ34_04110		fimbrial biogenesis usher protein	1	1					T:20 G:0
CP124702	4459874	snp	A	G	G:20 A:0	CDS	+	176/549	59/182	missense_variant c.176A>G p.Gln59Arg	QJQ34_04125	fimA	type 1 fimbrial major subunit FimA	1	1					G:20 A:0
CP124702	4439153	del	GA	G	G:20 GA:0	CDS	-	284/696	95/231	frameshift_variant c.284delT p.Phe95fs	QJQ34_04225	ompK26	KdgM family porin OmpK26	1	1					G:20 GA:0
CP124702	4387511	snp	T	A	A:20 T:0	CDS	+	1259/1332	420/443	missense_variant c.1259T>A p.Leu420Gln	QJQ34_04450	argA	amino-acid N-acetyltransferase	1	1						A:20 T:0
CP124702	4363836	snp	C	A	A:20 C:0	CDS	-	70/1377	24/458	missense_variant c.70G>T p.Gly24Cys	QJQ34_04580		cobyrinate a,c-diamide synthase	1	1						A:20 C:0
CP124702	4355643	snp	A	T	T:20 A:0	CDS	-	467/786	156/261	missense_variant c.467T>A p.Leu156His	QJQ34_04625		cobalt-precorrin-6A reductase	1	1					T:20 A:0
CP124702	4350071	snp	A	T	T:20 A:0	CDS	-	1228/1524	410/507	missense_variant c.1228T>A p.Cys410Ser	QJQ34_04660		cobyric acid synthase	1	1					T:20 A:0
CP124702	4342461	snp	G	A	A:20 G:0	CDS	-	616/918	206/305	stop_gained c.616C>T p.Gln206*	QJQ34_04715	gcvA	glycine cleavage system transcriptional regulator GcvA	1	1						A:20 G:0
CP124702	4337321	snp	G	A	A:20 G:0	CDS	+	1214/1776	405/591	missense_variant c.1214G>A p.Arg405His	QJQ34_04745	fucI	L-fucose isomerase	1	1					A:20 G:0
CP124702	4321223	snp	G	A	A:15 G:0	CDS	-	1196/1422	399/473	missense_variant c.1196C>T p.Pro399Leu	QJQ34_04810		MFS transporter	1	1					A:15 G:0
CP124702	4307800	snp	T	C	C:20 T:0	CDS	-	638/1341	213/446	missense_variant c.638A>G p.Glu213Gly	QJQ34_04870		enolase C-terminal domain-like protein	1	1					C:20 T:0
CP124702	4284137	snp	A	T	T:20 A:0	CDS	-	752/1407	251/468	missense_variant c.752T>A p.Val251Asp	QJQ34_04950	cysG	siroheme synthase CysG	1	1					T:20 A:0
CP124702	4281419	snp	T	G	G:20 T:0	CDS	-	1136/1428	379/475	missense_variant c.1136A>C p.Asn379Thr	QJQ34_04960	cysN	sulfate adenylyltransferase subunit CysN	1	1					G:20 T:0
CP124702	4266909	snp	A	C	C:20 A:0	CDS	+	1906/2562	636/853	missense_variant c.1906A>C p.Ile636Leu	QJQ34_05055	mutS	DNA mismatch repair protein MutS	1	1						C:20 A:0
CP124702	4260035	snp	T	G	G:20 T:0	CDS	+	468/1032	156/343	stop_gained c.468T>G p.Tyr156*	QJQ34_05090		hemin-degrading factor	1	1					G:20 T:0
CP124702	4246485	snp	C	A	A:20 C:0	CDS	+	41/315	14/104	missense_variant c.41C>A p.Ala14Asp	QJQ34_05155		PTS lactose/cellobiose transporter subunit IIA	1	1					A:20 C:0
CP124702	4240150	snp	C	A	A:20 C:0	CDS	-	1564/2193	522/730	stop_gained c.1564G>T p.Glu522*	QJQ34_05180		CBM35 domain-containing protein	1	1					A:20 C:0
CP124702	4227398	complex	CA	AT	AT:19 CA:0	CDS	-	583/1710	194/569	missense_variant c.582_583delTGinsAT p.Gly195Cys	QJQ34_05240	hycE	formate hydrogenlyase subunit HycE	1	1					AT:19 CA:0
CP124702	4193071	snp	T	C	C:20 T:0	CDS	-	86/1557	29/518	missense_variant c.86A>G p.Glu29Gly	QJQ34_05435	gshA	glutamate--cysteine ligase	1	1					C:20 T:0
CP124702	4177812	snp	A	T	T:20 A:0	CDS	+	1030/2142	344/713	missense_variant c.1030A>T p.Ile344Phe	QJQ34_05500	nrdE	class 1b ribonucleoside-diphosphate reductase subunit alpha	1	1					T:20 A:0
CP124702	4175177	snp	T	C	C:20 T:0	CDS	-	278/1353	93/450	missense_variant c.278A>G p.Glu93Gly	QJQ34_05520		PLP-dependent aminotransferase family protein	1	1					C:20 T:0
CP124702	4149171	snp	T	G	G:20 T:0	CDS	+	479/1068	160/355	missense_variant c.479T>G p.Phe160Cys	QJQ34_05650		2-oxoglutarate and iron-dependent oxygenase domain-containing protein	1	1					G:20 T:0
CP124702	4142399	snp	G	C	C:20 G:0	CDS	+	670/3153	224/1050	missense_variant c.670G>C p.Ala224Pro	QJQ34_05675	oqxB	multidrug efflux RND transporter permease subunit OqxB	1	1					C:20 G:0
CP124702	4140072	snp	A	T	T:20 A:0	CDS	-	125/363	42/120	missense_variant c.125T>A p.Phe42Tyr	QJQ34_05685		helix-turn-helix domain-containing protein	1	1					T:20 A:0
CP124702	4136512	snp	G	A	A:20 G:0	CDS	+	590/1065	197/354	stop_gained c.590G>A p.Trp197*	QJQ34_05705		relaxase/mobilization nuclease domain-containing protein	1	1					A:20 G:0
CP124702	4039311	snp	T	C	C:20 T:0	CDS	-	2960/3888	987/1295	missense_variant c.2960A>G p.Glu987Gly	QJQ34_06245	purL	phosphoribosylformylglycinamidine synthase	1	1					C:20 T:0
CP124702	4017815	snp	G	C	C:20 G:0	CDS	+	221/804	74/267	missense_variant c.221G>C p.Gly74Ala	QJQ34_06330	suhB	inositol-1-monophosphatase	1	1					C:20 G:0
CP124702	4009240	snp	T	A	A:20 T:0	CDS	-	176/777	59/258	missense_variant c.176A>T p.Lys59Ile	QJQ34_06385	sseB	enhanced serine sensitivity protein SseB	1	1					A:20 T:0
CP124702	3999686	snp	C	A	A:20 C:0	CDS	-	1801/2325	601/774	missense_variant c.1801G>T p.Asp601Tyr	QJQ34_06405	pbpC	peptidoglycan glycosyltransferase PbpC	1	1			A:20 C:0
CP124702	3988827	snp	C	A	A:20 C:0	CDS	-	754/1080	252/359	missense_variant c.754G>T p.Gly252Cys	QJQ34_06450		Gfo/Idh/MocA family oxidoreductase	1	1					A:20 C:0
CP124702	3986284	snp	A	T	T:20 A:0	CDS	-	416/1467	139/488	missense_variant c.416T>A p.Val139Glu	QJQ34_06465	guaB	IMP dehydrogenase	1	1					T:20 A:0
CP124702	3964538	snp	G	T	T:20 G:0	CDS	-	115/702	39/233	missense_variant c.115C>A p.Arg39Ser	QJQ34_06545		DnaA inactivator Hda	1	1					T:20 G:0
CP124702	3961870	snp	T	A	A:20 T:0	CDS	+	800/1464	267/487	missense_variant c.800T>A p.Val267Glu	QJQ34_06560	bepA	beta-barrel assembly-enhancing protease	1	1						A:20 T:0
CP124702	3953081	snp	A	C	C:20 A:0	CDS	-	1587/2004	529/667	stop_gained c.1587T>G p.Tyr529*	QJQ34_06605		GNAT family N-acetyltransferase	1	1					C:20 A:0
CP124702	3941202	snp	C	T	T:20 C:0	CDS	+	844/1995	282/664	missense_variant c.844C>T p.Pro282Ser	QJQ34_06655	tkt	transketolase	1	1					T:20 C:0
CP124702	3938868	snp	G	T	T:20 G:0	CDS	-	224/2280	75/759	missense_variant c.224C>A p.Ala75Glu	QJQ34_06665	maeB	NADP-dependent oxaloacetate-decarboxylating malate dehydrogenase	1	1						T:20 G:0
CP124702	3784035	snp	T	A	A:20 T:0	CDS	+	643/1218	215/405	missense_variant c.643T>A p.Tyr215Asn	QJQ34_07565	alaA	alanine transaminase AlaA	1	1					A:20 T:0
CP124702	3777240	snp	C	T	T:20 C:0	CDS	-	172/1338	58/445	missense_variant c.172G>A p.Gly58Ser	QJQ34_07595	nuoF	NADH-quinone oxidoreductase subunit NuoF	1	1						T:20 C:0
CP124702	3769664	snp	A	T	T:20 A:0	CDS	-	1259/1842	420/613	missense_variant c.1259T>A p.Val420Asp	QJQ34_07625	nuoL	NADH-quinone oxidoreductase subunit L	1	1						T:20 A:0
CP124702	3765072	snp	C	T	T:20 C:0	CDS	+	130/921	44/306	stop_gained c.130C>T p.Gln44*	QJQ34_07640	rnz	ribonuclease Z	1	1					T:20 C:0
CP124702	3761410	snp	T	G	G:20 T:0	CDS	-	1507/1671	503/556	missense_variant c.1507A>C p.Met503Leu	QJQ34_07655	menD	2-succinyl-5-enolpyruvyl-6-hydroxy-3- cyclohexene-1-carboxylic-acid synthase	1	1					G:20 T:0
CP124702	3761240	complex	T	GA	GA:19 T:0	CDS	-	10/759	4/252	frameshift_variant&missense_variant c.10delAinsTC p.Ala5fs	QJQ34_07660	menH	2-succinyl-6-hydroxy-2, 4-cyclohexadiene-1-carboxylate synthase	1	1					GA:19 T:0
CP124702	3759549	snp	A	C	C:20 A:0	CDS	-	71/966	24/321	stop_gained c.71T>G p.Leu24*	QJQ34_07670	menC	o-succinylbenzoate synthase	1	1					C:20 A:0
CP124702	3746949	snp	A	T	T:20 A:0	CDS	+	157/1260	53/419	missense_variant c.157A>T p.Asn53Tyr	QJQ34_07725	glpB	glycerol-3-phosphate dehydrogenase subunit GlpB	1	1						T:20 A:0
CP124702	3717855	snp	G	T	T:20 G:0	CDS	-	821/1053	274/350	missense_variant c.821C>A p.Pro274Gln	QJQ34_07820	apbE	FAD:protein FMN transferase ApbE	1	1					T:20 G:0
CP124702	3713769	snp	T	G	G:20 T:0	CDS	-	197/1437	66/478	missense_variant c.197A>C p.Asp66Ala	QJQ34_07840	mgtE	magnesium transporter	1	1					G:20 T:0
CP124702	3704331	complex	CCC	ACA	ACA:20 CCC:0	CDS	-	710/1008	236/335	missense_variant c.708_710delGGGinsTGT p.Gly237Val	QJQ34_07880	yejK	nucleoid-associated protein YejK	1	1					ACA:20 CCC:0
CP124702	3704003	snp	T	C	C:20 T:0	CDS	+	752/762	251/253	missense_variant c.752T>C p.Val251Ala	QJQ34_07885		DeoR/GlpR family DNA-binding transcription regulator	1	1					C:20 T:0
CP124702	3693590	snp	A	G	G:20 A:0	CDS	+	907/1026	303/341	missense_variant c.907A>G p.Asn303Asp	QJQ34_07935		microcin C ABC transporter permease	1	1						G:20 A:0
CP124702	3678891	snp	A	T	T:20 A:0	CDS	-	752/1131	251/376	missense_variant c.752T>A p.Leu251Gln	QJQ34_07995	fruB	fused PTS fructose transporter subunit IIA/HPr protein	1	1					T:20 A:0
CP124702	3647997	snp	A	G	G:20 A:0	CDS	+	551/570	184/189	missense_variant c.551A>G p.Glu184Gly	QJQ34_08120		DedA family protein	1	1					G:20 A:0
CP124702	3646137	snp	T	G	G:20 T:0	CDS	-	380/951	127/316	missense_variant c.380A>C p.Asn127Thr	QJQ34_08130	pbpG	D-alanyl-D-alanine endopeptidase	1	1					G:20 T:0
CP124702	3637550	snp	A	C	C:20 A:0	CDS	-	705/948	235/315	missense_variant c.705T>G p.Phe235Leu	QJQ34_08160		ABC transporter ATP-binding protein	1	1					C:20 A:0
CP124702	3632833	complex	AG	GT	GT:19 AG:0	CDS	+	1632/2034	544/677	stop_gained c.1632_1633delAGinsGT p.Glu545*	QJQ34_08190	metG	methionine--tRNA ligase	1	1					GT:19 AG:0
CP124702	3628626	snp	A	T	T:20 A:0	CDS	-	380/900	127/299	missense_variant c.380T>A p.Phe127Tyr	QJQ34_08210		LysR family transcriptional regulator	1	1						T:20 A:0
CP124702	3622834	complex	GAA	TAG	TAG:19 GAA:0	CDS	-	354/774	118/257	missense_variant c.352_354delTTCinsCTA p.Phe118Leu	QJQ34_08235	thiM	hydroxyethylthiazole kinase	1	1					TAG:19 GAA:0
CP124702	3621237	del	TC	T	T:19 TC:0	CDS	-	232/1053	78/350	frameshift_variant c.232delG p.Glu78fs	QJQ34_08245	fbaB	class I fructose-bisphosphate aldolase	1	1					T:19 TC:0
CP124702	3617551	del	CA	C	C:20 CA:0	CDS	+	167/1608	56/535	frameshift_variant c.167delA p.Gln56fs	QJQ34_08255		FGGY-family carbohydrate kinase	1	1					C:20 CA:0
CP124702	3608301	snp	G	T	T:20 G:0	CDS	-	686/1155	229/384	missense_variant c.686C>A p.Ala229Asp	QJQ34_08295		mandelate racemase family protein	1	1					T:20 G:0
CP124702	3587010	snp	T	C	C:20 T:0	CDS	-	1072/1233	358/410	missense_variant c.1072A>G p.Ile358Val	QJQ34_08365		dicarboxylate/amino acid:cation symporter	1	1					C:20 T:0
CP124702	3577147	snp	T	A	A:20 T:0	CDS	-	1665/1848	555/615	missense_variant c.1665A>T p.Lys555Asn	QJQ34_08410	asmA	outer membrane assembly protein AsmA	1	1						A:20 T:0
CP124702	3531269	snp	G	T	T:20 G:0	CDS	+	945/1305	315/434	missense_variant c.945G>T p.Gln315His	QJQ34_08610	hisD	histidinol dehydrogenase	1	1					T:20 G:0
CP124702	3528388	snp	A	C	C:20 A:0	CDS	-	626/825	209/274	missense_variant c.626T>G p.Ile209Ser	QJQ34_08625		SDR family oxidoreductase	1	1					C:20 A:0
CP124702	3439990	del	TG	T	T:20 TG:0	CDS	+	764/801	255/266	frameshift_variant c.764delG p.Gly255fs	QJQ34_09060	mtfA	DgsA anti-repressor MtfA	1	1					T:20 TG:0
CP124702	3411613	snp	C	G	G:20 C:0	CDS	+	553/1422	185/473	missense_variant c.553C>G p.Leu185Val	QJQ34_09230		MFS transporter	1	1					G:20 C:0
CP124702	3406625	snp	A	G	G:20 A:0	CDS	-	790/981	264/326	missense_variant c.790T>C p.Ser264Pro	QJQ34_09260		arabinose ABC transporter substrate-binding protein	1	1					G:20 A:0
CP124702	3401545	snp	C	A	A:20 C:0	CDS	-	1393/1425	465/474	missense_variant c.1393G>T p.Gly465Trp	QJQ34_09280	otsA	alpha,alpha-trehalose-phosphate synthase	1	1					A:20 C:0
CP124702	3389740	complex	GCAGA	CCAGC	CCAGC:20 GCAGA:0	CDS	-	859/1788	285/595	missense_variant c.855_859delTCTGCinsGCTGG p.AspLeuArg285GluLeuGly	QJQ34_09340	aspS	aspartate--tRNA ligase	1	1					CCAGC:20 GCAGA:0
CP124702	3388652	snp	T	C	C:20 T:0	CDS	-	158/444	53/147	missense_variant c.158A>G p.Glu53Gly	QJQ34_09345	nudB	dihydroneopterin triphosphate diphosphatase	1	1					C:20 T:0
CP124702	3380289	snp	T	C	C:20 T:0	CDS	-	967/975	323/324	missense_variant c.967A>G p.Lys323Glu	QJQ34_09390	lpxM	lauroyl-Kdo(2)-lipid IV(A) myristoyltransferase	1	1					C:20 T:0
CP124702	3376987	snp	T	A	A:20 T:0	CDS	-	461/1476	154/491	missense_variant c.461A>T p.Glu154Val	QJQ34_09410	zwf	glucose-6-phosphate dehydrogenase	1	1					A:20 T:0
CP124702	3360164	snp	T	G	G:20 T:0	CDS	+	1796/2634	599/877	missense_variant c.1796T>G p.Ile599Ser	QJQ34_09500		MlaD family protein	1	1					G:20 T:0
CP124702	3349547	snp	G	T	T:20 G:0	CDS	-	117/144	39/47	stop_gained c.117C>A p.Cys39*	QJQ34_09545	mgrB	PhoP/PhoQ regulator MgrB	1	1			T:20 G:0
CP124702	3339765	snp	G	C	C:20 G:0	CDS	-	993/1560	331/519	missense_variant c.993C>G p.His331Gln	QJQ34_09600	yoaE	CNNM family cation transport protein YoaE	1	1						C:20 G:0
CP124702	3334698	snp	G	T	T:20 G:0	CDS	+	789/1356	263/451	missense_variant c.789G>T p.Gln263His	QJQ34_09620	pabB	aminodeoxychorismate synthase component 1	1	1					T:20 G:0
CP124702	3323783	snp	T	G	G:20 T:0	CDS	-	608/660	203/219	missense_variant c.608A>C p.Asp203Ala	QJQ34_09680		fumarylacetoacetate hydrolase family protein	1	1					G:20 T:0
CP124702	3306055	snp	C	T	T:20 C:0	CDS	-	1049/1440	350/479	missense_variant c.1049G>A p.Cys350Tyr	QJQ34_09760		circularly permuted type 2 ATP-grasp protein	1	1					T:20 C:0
CP124702	3303999	snp	C	T	T:20 C:0	CDS	-	746/816	249/271	missense_variant c.746G>A p.Gly249Asp	QJQ34_09770		transglutaminase family protein	1	1					T:20 C:0
CP124702	3263024	snp	A	C	C:20 A:0	CDS	-	1893/3417	631/1138	missense_variant c.1893T>G p.Phe631Leu	QJQ34_09965		ImcF-related family protein	1	1					C:20 A:0
CP124702	3244145	snp	C	G	G:20 C:0	CDS	-	901/1083	301/360	missense_variant c.901G>C p.Gly301Arg	QJQ34_10050	prfA	peptide chain release factor 1	1	1					G:20 C:0
CP124702	3240727	snp	T	C	C:20 T:0	CDS	+	902/1101	301/366	missense_variant c.902T>C p.Leu301Pro	QJQ34_10075	chaA	sodium-potassium/proton antiporter ChaA	1	1					C:20 T:0
CP124702	3226908	snp	C	A	A:20 C:0	CDS	-	2047/2601	683/866	missense_variant c.2047G>T p.Ala683Ser	QJQ34_10125		nitrate reductase	1	1					A:20 C:0
CP124702	3179044	snp	T	G	G:20 T:0	CDS	-	562/2388	188/795	missense_variant c.562A>C p.Asn188His	QJQ34_10385	pheT	phenylalanine--tRNA ligase subunit beta	1	1						G:20 T:0
CP124702	3168873	snp	C	T	T:20 C:0	CDS	-	142/465	48/154	missense_variant c.142G>A p.Ala48Thr	QJQ34_10435		NlpC/P60 family protein	1	1					T:20 C:0
CP124702	3149569	snp	G	C	C:20 G:0	CDS	+	469/999	157/332	missense_variant c.469G>C p.Asp157His	QJQ34_10525		ABC transporter substrate-binding protein	1	1						C:20 G:0
CP124702	3145268	snp	T	C	C:20 T:0	CDS	-	887/1110	296/369	missense_variant c.887A>G p.Asp296Gly	QJQ34_10545		efflux RND transporter periplasmic adaptor subunit	1	1					C:20 T:0
CP124702	3142021	snp	C	T	T:20 C:0	CDS	-	3028/3093	1010/1030	missense_variant c.3028G>A p.Ala1010Thr	QJQ34_10550		efflux RND transporter permease subunit	1	1					T:20 C:0
CP124702	3138034	snp	C	T	T:20 C:0	CDS	-	1244/1488	415/495	missense_variant c.1244G>A p.Gly415Glu	QJQ34_10575	sufB	Fe-S cluster assembly protein SufB	1	1						T:20 C:0
CP124702	3122661	snp	A	C	C:20 A:0	CDS	+	823/1059	275/352	missense_variant c.823A>C p.Ile275Leu	QJQ34_10665		ABC transporter substrate-binding protein	1	1						C:20 A:0
CP124702	3069038	snp	A	C	C:20 A:0	CDS	-	269/555	90/184	missense_variant c.269T>G p.Leu90Arg	QJQ34_10910		DsbE family thiol:disulfide interchange protein	1	1					C:20 A:0
CP124702	3063997	snp	G	A	A:20 G:0	CDS	+	208/1062	70/353	missense_variant c.208G>A p.Val70Ile	QJQ34_10935	ccrB	HAMP domain-containing histidine kinase CrrB	1	1					A:20 G:0
CP124702	3063768	snp	G	T	T:20 G:0	CDS	+	680/705	227/234	missense_variant c.680G>T p.Gly227Val	QJQ34_10940		response regulator	1	1					T:20 G:0
CP124702	3046061	snp	C	A	A:20 C:0	CDS	-	186/891	62/296	missense_variant c.186G>T p.Glu62Asp	QJQ34_11020		LysR family transcriptional regulator	1	1					A:20 C:0
CP124702	3041230	snp	C	T	T:20 C:0	CDS	-	308/1194	103/397	missense_variant c.308G>A p.Gly103Asp	QJQ34_11050		MFS transporter	1	1					T:20 C:0
CP124702	3035944	snp	G	C	C:20 G:0	CDS	+	1159/1422	387/473	missense_variant c.1159G>C p.Val387Leu	QJQ34_11080		FAD-binding oxidoreductase	1	1					C:20 G:0
CP124702	3028787	snp	A	T	T:20 A:0	CDS	+	266/969	89/322	missense_variant c.266A>T p.Lys89Ile	QJQ34_11115		PDR/VanB family oxidoreductase	1	1					T:20 A:0
CP124702	3026316	snp	G	T	T:20 G:0	CDS	-	805/990	269/329	missense_variant c.805C>A p.Gln269Lys	QJQ34_11125		ABC transporter substrate-binding protein	1	1					T:20 G:0
CP124702	3016350	snp	G	A	A:20 G:0	CDS	+	160/951	54/316	missense_variant c.160G>A p.Val54Met	QJQ34_11175		ABC transporter permease	1	1					A:20 G:0
CP124702	3012273	snp	G	T	T:20 G:0	CDS	+	229/384	77/127	missense_variant c.229G>T p.Ala77Ser	QJQ34_11195		VOC family protein	1	1						T:20 G:0
CP124702	2998741	snp	A	C	C:20 A:0	CDS	+	487/1374	163/457	missense_variant c.487A>C p.Met163Leu	QJQ34_11290	mdtK	MdtK family multidrug efflux MATE transporter	1	1					C:20 A:0
CP124702	2990646	complex	AAAA	CAAC	CAAC:20 AAAA:0	CDS	+	349/582	117/193	missense_variant c.349_352delAAAAinsCAAC p.LysAsn117GlnHis	QJQ34_11330	sodB	superoxide dismutase [Fe]	1	1					CAAC:20 AAAA:0
CP124702	2985670	snp	A	G	G:20 A:0	CDS	+	259/1098	87/365	missense_variant c.259A>G p.Ile87Val	QJQ34_11360		alkene reductase	1	1					G:20 A:0
CP124702	2977759	snp	G	C	C:20 G:0	CDS	+	87/1362	29/453	missense_variant c.87G>C p.Met29Ile	QJQ34_11405		GGDEF domain-containing protein	1	1					C:20 G:0
CP124702	2952316	snp	T	G	G:20 T:0	CDS	+	1829/2373	610/790	missense_variant c.1829T>G p.Met610Arg	QJQ34_11550		membrane-bound PQQ-dependent dehydrogenase, glucose/quinate/shikimate family	1	1						G:20 T:0
CP124702	2949969	snp	G	A	A:20 G:0	CDS	+	706/924	236/307	missense_variant c.706G>A p.Ala236Thr	QJQ34_11555		LysR substrate-binding domain-containing protein	1	1					A:20 G:0
CP124702	2939343	snp	C	T	T:20 C:0	CDS	-	314/1005	105/334	missense_variant c.314G>A p.Cys105Tyr	QJQ34_11600	tehA	dicarboxylate transporter/tellurite-resistance protein TehA	1	1						T:20 C:0
CP124702	2937079	snp	G	A	A:20 G:0	CDS	+	892/897	298/298	missense_variant c.892G>A p.Ala298Thr	QJQ34_11615		DMT family transporter	1	1					A:20 G:0
CP124702	2928943	snp	G	A	A:20 G:0	CDS	+	1181/1398	394/465	missense_variant c.1181G>A p.Arg394His	QJQ34_11665		cytochrome ubiquinol oxidase subunit I	1	1					A:20 G:0
CP124702	2926831	snp	A	C	C:20 A:0	CDS	-	245/1413	82/470	missense_variant c.245T>G p.Val82Gly	QJQ34_11670		PLP-dependent aminotransferase family protein	1	1					C:20 A:0
CP124702	2924769	snp	A	G	G:20 A:0	CDS	-	590/1146	197/381	missense_variant c.590T>C p.Phe197Ser	QJQ34_11675		ABC transporter substrate-binding protein	1	1					G:20 A:0
CP124702	2916438	snp	T	G	G:20 T:0	CDS	+	428/1434	143/477	missense_variant c.428T>G p.Val143Gly	QJQ34_11730		aldehyde dehydrogenase	1	1					G:20 T:0
CP124702	2909258	snp	T	G	G:20 T:0	CDS	+	1568/1707	523/568	missense_variant c.1568T>G p.Val523Gly	QJQ34_11780		amidohydrolase	1	1					G:20 T:0
CP124702	2895060	snp	T	G	G:20 T:0	CDS	-	184/927	62/308	missense_variant c.184A>C p.Thr62Pro	QJQ34_11835		amino acid ABC transporter permease	1	1					G:20 T:0
CP124702	2892501	del	AC	A	A:19 AC:0	CDS	-	85/618	29/205	frameshift_variant c.85delG p.Val29fs	QJQ34_11850		glutathione S-transferase family protein	1	1					A:19 AC:0
CP124702	2869106	del	GAA	G	G:19 GAA:0	CDS	-	1017/1500	339/499	frameshift_variant c.1016_1017delTT p.Phe339fs	QJQ34_11945	kmrA	efflux MFS transporter KmrA	1	1					G:19 GAA:0
CP124702	2817901	snp	G	T	T:20 G:0	CDS	-	769/882	257/293	missense_variant c.769C>A p.Pro257Thr	QJQ34_12225		LysR family transcriptional regulator	1	1					T:20 G:0
CP124702	2813289	snp	C	A	A:20 C:0	CDS	+	1810/2178	604/725	missense_variant c.1810C>A p.Leu604Ile	QJQ34_12245	katG	catalase/peroxidase HPI	1	1					A:20 C:0
CP124702	2798711	snp	G	A	A:20 G:0	CDS	-	698/993	233/330	missense_variant c.698C>T p.Pro233Leu	QJQ34_12310		alpha/beta hydrolase	1	1			A:20 G:0
CP124702	2781304	snp	A	C	C:20 A:0	CDS	-	684/1257	228/418	missense_variant c.684T>G p.Asn228Lys	QJQ34_12385		sensor domain-containing diguanylate cyclase	1	1					C:20 A:0
CP124702	2776782	snp	C	T	T:20 C:0	CDS	-	82/872	28/289	missense_variant c.82G>A p.Val28Ile	QJQ34_12405	hpxA	allantoin racemase	1	1					T:20 C:0
CP124702	2771615	snp	G	T	T:20 G:0	CDS	+	235/510	79/169	missense_variant c.235G>T p.Val79Phe	QJQ34_12445		isochorismatase family cysteine hydrolase	1	1						T:20 G:0
CP124702	2749966	snp	A	G	G:20 A:0	CDS	-	1037/1260	346/419	missense_variant c.1037T>C p.Val346Ala	QJQ34_12570	hpxK	allantoate amidohydrolase	1	1						G:20 A:0
CP124702	2735166	snp	A	C	C:20 A:0	CDS	+	871/1053	291/350	missense_variant c.871A>C p.Ser291Arg	QJQ34_12655		LacI family DNA-binding transcriptional regulator	1	1					C:20 A:0
CP124702	2723488	snp	A	C	C:20 A:0	CDS	+	994/1143	332/380	missense_variant c.994A>C p.Ile332Leu	QJQ34_12725		M20 family metallopeptidase	1	1					C:20 A:0
CP124702	2714876	del	GC	G	G:19 GC:0	CDS	-	397/846	133/281	frameshift_variant c.397delG p.Ala133fs	QJQ34_12765		BtpA/SgcQ family protein	1	1					G:19 GC:0
CP124702	2709451	snp	C	T	T:20 C:0	CDS	-	571/1221	191/406	missense_variant c.571G>A p.Val191Met	QJQ34_12790	pgtC	phosphoglycerate transport regulator PgtC	1	1					T:20 C:0
CP124702	2683475	snp	A	C	C:20 A:0	CDS	-	1289/1335	430/444	missense_variant c.1289T>G p.Val430Gly	QJQ34_12915	fucP	L-fucose:H+ symporter permease	1	1					C:20 A:0
CP124702	2673398	snp	T	A	A:20 T:0	CDS	-	473/1176	158/391	missense_variant c.473A>T p.Lys158Met	QJQ34_12960		glycerate kinase	1	1						A:20 T:0
CP124702	2657324	snp	C	A	A:20 C:0	CDS	-	274/783	92/260	missense_variant c.274G>T p.Gly92Trp	QJQ34_13040	map	type I methionyl aminopeptidase	1	1					A:20 C:0
CP124702	2642360	snp	A	G	G:20 A:0	CDS	-	649/1038	217/345	missense_variant c.649T>C p.Tyr217His	QJQ34_13110	hpxD	molybdenum cofactor-independent xanthine hydroxylase subunit HpxD	1	1					G:20 A:0
CP124702	2638442	snp	A	C	C:20 A:0	CDS	+	488/756	163/251	missense_variant c.488A>C p.Gln163Pro	QJQ34_13130		VOC family protein	1	1					C:20 A:0
CP124702	2627294	snp	C	T	T:20 C:0	CDS	-	448/762	150/253	missense_variant c.448G>A p.Gly150Arg	QJQ34_13195	tam	trans-aconitate 2-methyltransferase	1	1					T:20 C:0
CP124702	2625169	snp	C	A	A:20 C:0	CDS	+	1404/1452	468/483	missense_variant c.1404C>A p.Asp468Glu	QJQ34_13215		tagaturonate reductase	1	1					A:20 C:0
CP124702	2602981	snp	A	T	T:20 A:0	CDS	-	152/1197	51/398	missense_variant c.152T>A p.Leu51Gln	QJQ34_13335	ydeE	efflux MFS transporter YdeE	1	1					T:20 A:0
CP124702	2601247	snp	G	T	T:20 G:0	CDS	+	658/699	220/232	missense_variant c.658G>T p.Asp220Tyr	QJQ34_13345	urtE	urea ABC transporter ATP-binding subunit UrtE	1	1			T:20 G:0
CP124702	2586791	snp	C	T	T:20 C:0	CDS	-	672/1266	224/421	missense_variant c.672G>A p.Met224Ile	QJQ34_13405		MFS transporter	1	1					T:20 C:0
CP124702	2567463	snp	G	C	C:20 G:0	CDS	+	963/2046	321/681	missense_variant c.963G>C p.Gln321His	QJQ34_13525	dcp	peptidyl-dipeptidase Dcp	1	1					C:20 G:0
CP124702	2565931	snp	T	G	G:20 T:0	CDS	-	440/750	147/249	missense_variant c.440A>C p.Tyr147Ser	QJQ34_13530	ydfG	bifunctional NADP-dependent 3-hydroxy acid dehydrogenase/3-hydroxypropionate dehydrogenase YdfG	1	1					G:20 T:0
CP124702	2554152	snp	C	T	T:20 C:0	CDS	-	178/609	60/202	missense_variant c.178G>A p.Ala60Thr	QJQ34_13595	dmsD	Tat proofreading chaperone DmsD	1	1					T:20 C:0
CP124702	2541042	snp	T	A	A:20 T:0	CDS	-	125/1656	42/551	missense_variant c.125A>T p.Glu42Val	QJQ34_13665	mdcA	malonate decarboxylase subunit alpha	1	1						A:20 T:0
CP124702	2539009	snp	T	C	C:20 T:0	CDS	-	503/843	168/280	missense_variant c.503A>G p.Glu168Gly	QJQ34_13670		triphosphoribosyl-dephospho-CoA synthase	1	1					C:20 T:0
CP124702	2520040	snp	G	A	A:20 G:0	CDS	-	1163/1653	388/550	missense_variant c.1163C>T p.Thr388Ile	QJQ34_13750	fumA	class I fumarate hydratase FumA	1	1					A:20 G:0
CP124702	2510349	del	GCCAGC	G	G:19 GCCAGC:0	CDS	-	261/1311	86/436	frameshift_variant c.257_261delGCTGG p.Arg86fs	QJQ34_13805		M20 family metallo-hydrolase	1	1						G:19 GCCAGC:0
CP124702	2438873	snp	C	A	A:20 C:0	CDS	+	575/1401	192/466	missense_variant c.575C>A p.Ala192Asp	QJQ34_14260	fumC	class II fumarate hydratase	1	1					A:20 C:0
CP124702	2421712	snp	C	T	T:20 C:0	CDS	+	347/1440	116/479	missense_variant c.347C>T p.Ala116Val	QJQ34_14340	aldA	aldehyde dehydrogenase	1	1						T:20 C:0
CP124702	2399236	snp	G	T	T:20 G:0	CDS	+	1560/3846	520/1281	missense_variant c.1560G>T p.Gln520His	QJQ34_14435	hrpA	ATP-dependent RNA helicase HrpA	1	1					T:20 G:0
CP124702	2389534	snp	T	G	G:20 T:0	CDS	+	756/768	252/255	missense_variant c.756T>G p.Phe252Leu	QJQ34_14485		2,3-dehydroadipyl-CoA hydratase	1	1					G:20 T:0
CP124702	2378470	snp	T	G	G:20 T:0	CDS	+	170/819	57/272	missense_variant c.170T>G p.Ile57Ser	QJQ34_14530		phytanoyl-CoA dioxygenase family protein	1	1					G:20 T:0
CP124702	2368416	snp	T	G	G:20 T:0	CDS	+	182/891	61/296	missense_variant c.182T>G p.Met61Arg	QJQ34_14580		oxidoreductase	1	1					G:20 T:0
CP124702	2352051	del	GT	G	G:20 GT:0	CDS	+	1280/1374	427/457	frameshift_variant c.1280delT p.Val427fs	QJQ34_14655	dbpA	ATP-dependent RNA helicase DbpA	1	1					G:20 GT:0
CP124702	2339285	snp	G	T	T:20 G:0	CDS	+	274/912	92/303	missense_variant c.274G>T p.Val92Leu	QJQ34_14720		NmrA/HSCARG family protein	1	1						T:20 G:0
CP124702	2334481	snp	A	T	T:20 A:0	CDS	+	505/879	169/292	missense_variant c.505A>T p.Ser169Cys	QJQ34_14750		AraC family transcriptional regulator	1	1					T:20 A:0
CP124702	2331679	snp	C	T	T:20 C:0	CDS	-	713/714	238/237	splice_region_variant&stop_retained_variant c.713G>A p.Ter238Ter	QJQ34_14765	bdcA	SDR family oxidoreductase	1	1					T:20 C:0
CP124702	2314566	snp	T	G	G:20 T:0	CDS	+	2183/2655	728/884	missense_variant c.2183T>G p.Leu728Arg	QJQ34_14830	tssH	type VI secretion system ATPase TssH	1	1					G:20 T:0
CP124702	2307994	snp	C	T	T:20 C:0	CDS	+	104/1344	35/447	missense_variant c.104C>T p.Ala35Val	QJQ34_14850	tssK	type VI secretion system baseplate subunit TssK	1	1					T:20 C:0
CP124702	2295940	snp	C	A	A:20 C:0	CDS	-	367/885	123/294	missense_variant c.367G>T p.Asp123Tyr	QJQ34_14910		LysR family transcriptional regulator	1	1					A:20 C:0
CP124702	2253078	snp	T	C	C:20 T:0	CDS	+	1841/2673	614/890	missense_variant c.1841T>C p.Phe614Ser	QJQ34_15120	acnA	aconitate hydratase AcnA	1	1					C:20 T:0
CP124702	2245971	snp	C	A	A:20 C:0	CDS	-	142/252	48/83	stop_gained c.142G>T p.Glu48*	QJQ34_15140		YciN family protein	1	1					A:20 C:0
CP124702	2240085	snp	A	C	C:20 A:0	CDS	-	827/909	276/302	missense_variant c.827T>G p.Leu276Arg	QJQ34_15175		DMT family transporter	1	1					C:20 A:0
CP124702	2238042	snp	T	G	G:20 T:0	CDS	-	151/1563	51/520	missense_variant c.151A>C p.Ser51Arg	QJQ34_15190		anthranilate synthase component 1	1	1					G:20 T:0
CP124702	2234362	snp	G	T	T:20 G:0	CDS	-	670/1359	224/452	missense_variant c.670C>A p.Arg224Ser	QJQ34_15200	trpCF	bifunctional indole-3-glycerol-phosphate synthase TrpC/phosphoribosylanthranilate isomerase TrpF	1	1					T:20 G:0
CP124702	2230451	snp	G	A	A:20 G:0	CDS	-	650/948	217/315	missense_variant c.650C>T p.Pro217Leu	QJQ34_15220		zinc-binding alcohol dehydrogenase family protein	1	1					A:20 G:0
CP124702	2220535	snp	T	C	C:20 T:0	CDS	-	2114/2184	705/727	missense_variant c.2114A>G p.Glu705Gly	QJQ34_15265		TonB-dependent siderophore receptor	1	1					C:20 T:0			???
CP124702	2218223	snp	G	C	C:20 G:0	CDS	-	172/762	58/253	missense_variant c.172C>G p.Arg58Gly	QJQ34_15285	kduD	2-dehydro-3-deoxy-D-gluconate 5-dehydrogenase KduD	1	1					C:20 G:0
CP124702	2194519	snp	T	C	C:20 T:0	CDS	-	338/561	113/186	missense_variant c.338A>G p.Glu113Gly	QJQ34_15405		carboxymuconolactone decarboxylase family protein	1	1					C:20 T:0
CP124702	2192798	del	GC	G	G:20 GC:0	CDS	-	344/1536	115/511	frameshift_variant c.344delG p.Gly115fs	QJQ34_15415		ABC transporter permease subunit	1	1						G:20 GC:0
CP124702	2153907	snp	C	A	A:20 C:0	CDS	-	217/1218	73/405	missense_variant c.217G>T p.Gly73Cys	QJQ34_15600		MFS transporter	1	1					A:20 C:0
CP124702	2143164	snp	G	A	A:20 G:0	CDS	-	170/510	57/169	missense_variant c.170C>T p.Ala57Val	QJQ34_15665		DUF523 domain-containing protein	1	1						A:20 G:0
CP124702	2140463	snp	T	G	G:20 T:0	CDS	-	125/126	42/41	stop_lost&splice_region_variant c.125A>C p.Ter42Serext*?	QJQ34_15690		hypothetical protein	1	1					G:20 T:0
CP124702	2140258	snp	C	A	A:20 C:0	CDS	+	120/264	40/87	missense_variant c.120C>A p.Ser40Arg	QJQ34_15695		DUF2534 family protein	1	1					A:20 C:0
CP124702	2119061	snp	A	G	G:20 A:0	CDS	-	593/714	198/237	missense_variant c.593T>C p.Leu198Pro	QJQ34_15820		winged helix-turn-helix domain-containing protein	1	1						G:20 A:0
CP124702	2065323	snp	C	A	A:20 C:0	CDS	+	220/1005	74/334	missense_variant c.220C>A p.Pro74Thr	QJQ34_16080	holB	DNA polymerase III subunit delta'	1	1					A:20 C:0
CP124702	2063746	snp	T	G	G:20 T:0	CDS	+	293/1023	98/340	missense_variant c.293T>G p.Met98Arg	QJQ34_16090	yceG	cell division protein YceG	1	1					G:20 T:0
CP124702	2052913	snp	G	T	T:20 G:0	CDS	-	699/3234	233/1077	missense_variant c.699C>A p.Asn233Lys	QJQ34_16150	rne	ribonuclease E	1	1					T:20 G:0
CP124702	2037275	snp	C	T	T:20 C:0	CDS	-	80/921	27/306	stop_gained c.80G>A p.Trp27*	QJQ34_16225		Kdo(2)-lipid IV(A) acyltransferase	1	1					T:20 C:0
CP124702	2029406	complex	CCA	TCG	TCG:20 CCA:0	CDS	-	532/1161	177/386	missense_variant c.530_532delTGGinsCGA p.MetGly177ThrSer	QJQ34_16255	mdoC	glucans biosynthesis protein MdoC	1	1						TCG:20 CCA:0
CP124702	2010545	snp	G	A	A:20 G:0	CDS	-	1172/3963	391/1320	missense_variant c.1172C>T p.Pro391Leu	QJQ34_16370	putA	trifunctional transcriptional regulator/proline dehydrogenase/L-glutamate gamma-semialdehyde dehydrogenase	1	1					A:20 G:0
CP124702	1982988	snp	C	G	G:20 C:0	CDS	-	922/1608	308/535	missense_variant c.922G>C p.Ala308Pro	QJQ34_16510		BCCT family transporter	1	1					G:20 C:0
CP124702	1962162	snp	G	T	T:20 G:0	CDS	-	441/1071	147/356	missense_variant c.441C>A p.Asp147Glu	QJQ34_16625	ompA	porin OmpA	1	1					T:20 G:0
CP124702	1955559	snp	G	T	T:20 G:0	CDS	+	1090/1269	364/422	missense_variant c.1090G>T p.Val364Leu	QJQ34_16660	pqiA	membrane integrity-associated transporter subunit PqiA	1	1					T:20 G:0
CP124702	1943129	snp	T	C	C:20 T:0	CDS	-	653/774	218/257	missense_variant c.653A>G p.Asp218Gly	QJQ34_16710	ssuB	aliphatic sulfonates ABC transporter ATP-binding protein	1	1					C:20 T:0
CP124702	1927464	snp	G	T	T:20 G:0	CDS	+	34/648	12/215	missense_variant c.34G>T p.Ala12Ser	QJQ34_16765		MBL fold metallo-hydrolase	1	1					T:20 G:0
CP124702	1913658	snp	G	A	A:20 G:0	CDS	+	466/1230	156/409	missense_variant c.466G>A p.Glu156Lys	QJQ34_16820		winged helix-turn-helix domain-containing protein	1	1					A:20 G:0
CP124702	1903912	snp	G	A	A:20 G:0	CDS	+	394/1284	132/427	missense_variant c.394G>A p.Ala132Thr	QJQ34_16855	aroA	3-phosphoshikimate 1-carboxyvinyltransferase	1	1					A:20 G:0
CP124702	1892160	snp	C	G	G:12 C:0	CDS	+	138/618	46/205	missense_variant c.138C>G p.Asp46Glu	QJQ34_16900	dmsB	dimethylsulfoxide reductase subunit B	1	1					G:12 C:0
CP124702	1879090	snp	G	A	A:20 G:0	CDS	-	316/1767	106/588	missense_variant c.316C>T p.Leu106Phe	QJQ34_16940	cydD	cysteine/glutathione ABC transporter permease/ATP-binding protein CydD	1	1					A:20 G:0
CP124702	1853843	snp	C	T	T:20 C:0	CDS	+	497/1140	166/379	missense_variant c.497C>T p.Ala166Val	QJQ34_17040		GGDEF domain-containing protein	1	1					T:20 C:0
CP124702	1835362	del	GA	G	G:19 GA:0	CDS	-	247/1686	83/561	frameshift_variant c.247delT p.Ser83fs	QJQ34_17150		aspartate:alanine antiporter	1	1						G:19 GA:0
CP124702	1819091	snp	G	A	A:20 G:0	CDS	-	1306/1326	436/441	missense_variant c.1306C>T p.Leu436Phe	QJQ34_17215	rimO	30S ribosomal protein S12 methylthiotransferase RimO	1	1					A:20 G:0
CP124702	1810680	del	GT	G	G:20 GT:0	CDS	-	244/756	82/251	frameshift_variant c.244delA p.Thr82fs	QJQ34_17250	moeB	molybdopterin-synthase adenylyltransferase MoeB	1	1					G:20 GT:0
CP124702	1791565	snp	A	G	G:20 A:0	CDS	+	128/1113	43/370	missense_variant c.128A>G p.His43Arg	QJQ34_17315		anion transporter	1	1					G:20 A:0
CP124702	1770682	snp	G	A	A:20 G:0	CDS	+	1288/1332	430/443	missense_variant c.1288G>A p.Ala430Thr	QJQ34_17425		MFS transporter	1	1						A:20 G:0
CP124702	1761168	snp	C	A	A:20 C:0	CDS	-	439/762	147/253	missense_variant c.439G>T p.Ala147Ser	QJQ34_17470		endonuclease/exonuclease/phosphatase family protein	1	1					A:20 C:0
CP124702	1760646	del	AG	A	A:20 AG:0	CDS	-	202/1245	68/414	frameshift_variant c.202delC p.Leu68fs	QJQ34_17475	clsB	cardiolipin synthase ClsB	1	4	A:20 AG:0		A:20 AG:0	A:20 AG:0		A:20 AG:0
CP124702	1741237	snp	T	A	A:20 T:0	CDS	-	1025/1290	342/429	missense_variant c.1025A>T p.Gln342Leu	QJQ34_17570	bioA	adenosylmethionine--8-amino-7-oxononanoate transaminase	1	1					A:20 T:0
CP124702	1730678	snp	T	G	G:20 T:0	CDS	-	926/1284	309/427	missense_variant c.926A>C p.Lys309Thr	QJQ34_17610		putative acyl-CoA thioester hydrolase	1	1					G:20 T:0
CP124702	1711355	snp	A	G	G:20 A:0	CDS	+	379/774	127/257	missense_variant c.379A>G p.Lys127Glu	QJQ34_17705	modA	molybdate ABC transporter substrate-binding protein	1	1					G:20 A:0
CP124702	1707540	del	CT	C	C:19 CT:0	CDS	-	454/1017	152/338	frameshift_variant c.454delA p.Ser152fs	QJQ34_17725	galE	UDP-glucose 4-epimerase GalE	1	1					C:19 CT:0
CP124702	1705801	snp	T	C	C:20 T:0	CDS	-	119/1149	40/382	missense_variant c.119A>G p.Asp40Gly	QJQ34_17735	galK	galactokinase	1	1					C:20 T:0
CP124702	1697111	snp	G	A	A:20 G:0	tRNA	+			intragenic_variant n.1697111G>A	QJQ34_17795		tRNA-Lys	1	1					A:20 G:0
CP124702	1678682	snp	C	T	T:20 C:0	CDS	+	1525/1767	509/588	stop_gained c.1525C>T p.Gln509*	QJQ34_17905	sdhA	succinate dehydrogenase flavoprotein subunit	1	1					T:20 C:0
CP124702	1656429	snp	A	G	G:20 A:0	CDS	+	429/438	143/145	missense_variant c.429A>G p.Ile143Met	QJQ34_18010		arginine:ornithine antiporter	1	1					G:20 A:0
CP124702	1652887	snp	C	A	A:20 C:0	CDS	-	655/774	219/257	missense_variant c.655G>T p.Ala219Ser	QJQ34_18025	ybfF	esterase	1	1					A:20 C:0
CP124702	1636169	snp	G	T	T:20 G:0	CDS	+	592/1176	198/391	missense_variant c.592G>T p.Asp198Tyr	QJQ34_18135	ubiF	3-demethoxyubiquinol 3-hydroxylase	1	1					T:20 G:0
CP124702	1606369	snp	G	A	A:20 G:0	CDS	-	509/966	170/321	missense_variant c.509C>T p.Pro170Leu	QJQ34_18270	lipA	lipoyl synthase	1	1					A:20 G:0
CP124702	1590900	snp	C	A	A:20 C:0	CDS	-	416/690	139/229	missense_variant c.416G>T p.Ser139Ile	QJQ34_18355	mtnC	acireductone synthase	1	1					A:20 C:0
CP124702	1587736	snp	G	T	T:20 G:0	CDS	+	67/2310	23/769	stop_gained c.67G>T p.Glu23*	QJQ34_18365		molybdopterin-dependent oxidoreductase	1	1					T:20 G:0
CP124702	1581822	snp	T	C	C:20 T:0	CDS	-	914/942	305/313	missense_variant c.914A>G p.Gln305Arg	QJQ34_18390		sugar kinase	1	1					C:20 T:0
CP124702	1581101	del	CG	C	C:19 CG:0	CDS	+	385/1029	129/342	frameshift_variant c.385delG p.Glu129fs	QJQ34_18395		2-hydroxyacid dehydrogenase	1	1					C:19 CG:0
CP124702	1574485	complex	AAT	CAC	CAC:19 AAT:0	CDS	-	1182/1239	394/412	missense_variant c.1180_1182delATTinsGTG p.Ile394Val	QJQ34_18420	codA	cytosine deaminase	1	1					CAC:19 AAT:0
CP124702	1562758	complex	CGAC	GGAA	GGAA:19 CGAC:0	CDS	+	651/1503	217/500	missense_variant c.651_654delCGACinsGGAA p.Asp218Glu	QJQ34_18470		sugar ABC transporter ATP-binding protein	1	1					GGAA:19 CGAC:0
CP124702	1559757	snp	A	G	G:20 A:0	CDS	-	115/303	39/100	missense_variant c.115T>C p.Ser39Pro	QJQ34_18485		type II toxin-antitoxin system RelE/ParE family toxin	1	1					G:20 A:0
CP124702	1549408	snp	A	G	G:20 A:0	CDS	-	1102/1338	368/445	missense_variant c.1102T>C p.Phe368Leu	QJQ34_18540		MFS transporter	1	1					G:20 A:0
CP124702	1544798	snp	G	A	A:20 G:0	CDS	+	424/852	142/283	missense_variant c.424G>A p.Gly142Ser	QJQ34_18565	entB	enterobactin biosynthesis bifunctional isochorismatase/aryl carrier protein EntB	1	1					A:20 G:0
CP124702	1521780	snp	G	T	T:20 G:0	CDS	-	275/936	92/311	missense_variant c.275C>A p.Ser92Tyr	QJQ34_18650		D-ribose ABC transporter substrate-binding protein	1	1					T:20 G:0
CP124702	1504227	complex	GGATCA	CGGTCG	CGGTCG:18 GGATCA:0	CDS	-	1043/1569	346/522	missense_variant c.1038_1043delTGATCCinsCGACCG p.Pro348Arg	QJQ34_18730		ABC transporter substrate-binding protein	1	1					CGGTCG:18 GGATCA:0
CP124702	1490748	snp	T	G	G:20 T:0	CDS	-	740/909	247/302	missense_variant c.740A>C p.Gln247Pro	QJQ34_18795		DMT family transporter	1	1					G:20 T:0
CP124702	1487487	snp	C	T	T:20 C:0	CDS	+	416/1038	139/345	missense_variant c.416C>T p.Ala139Val	QJQ34_18810		ABC transporter ATP-binding protein	1	1					T:20 C:0
CP124702	1484122	snp	C	T	T:20 C:0	CDS	+	590/1668	197/555	missense_variant c.590C>T p.Pro197Leu	QJQ34_18825		ABC transporter substrate-binding protein	1	1					T:20 C:0
CP124702	1481451	snp	T	C	C:20 T:0	CDS	-	593/720	198/239	missense_variant c.593A>G p.Gln198Arg	QJQ34_18835		phosphodiester glycosidase family protein	1	1					C:20 T:0
CP124702	1473057	snp	G	T	T:13 G:0	CDS	+	154/342	52/113	missense_variant c.154G>T p.Gly52Trp	QJQ34_18860		RamA family antibiotic efflux transcriptional regulator	1	1					T:13 G:0
CP124702	1456807	snp	C	A	A:20 C:0	CDS	-	1108/1245	370/414	missense_variant c.1108G>T p.Val370Leu	QJQ34_18935		mechanosensitive ion channel family protein	1	1						A:20 C:0
CP124702	1452933	snp	G	A	A:20 G:0	CDS	+	98/1023	33/340	missense_variant c.98G>A p.Gly33Asp	QJQ34_18955		sugar phosphate isomerase/epimerase family protein	1	1					A:20 G:0
CP124702	1439584	snp	A	C	C:20 A:0	CDS	+	300/1116	100/371	missense_variant c.300A>C p.Lys100Asn	QJQ34_19010		class II histone deacetylase	1	1					C:20 A:0
CP124702	1421723	snp	G	C	C:20 G:0	CDS	+	410/642	137/213	missense_variant c.410G>C p.Arg137Pro	QJQ34_19105		helix-turn-helix domain-containing protein	1	2				C:20 G:0		C:20 G:0
CP124702	1407846	snp	T	C	C:20 T:0	CDS	-	842/1008	281/335	missense_variant c.842A>G p.Gln281Arg	QJQ34_19160		Gfo/Idh/MocA family oxidoreductase	1	1					C:20 T:0
CP124702	1401733	snp	C	A	A:20 C:0	CDS	+	301/1518	101/505	missense_variant c.301C>A p.Arg101Ser	QJQ34_19185	lysS	lysine--tRNA ligase	1	1					A:20 C:0
CP124702	1297119	ins	C	CCCGG	CCCGG:19 C:0	CDS	+	499/687	167/228	frameshift_variant c.495_498dupGGCC p.Ile167fs	QJQ34_19825		ABC transporter ATP-binding protein	1	1						CCCGG:19 C:0
CP124702	1287628	snp	C	T	T:20 C:0	CDS	-	481/795	161/264	missense_variant c.481G>A p.Ala161Thr	QJQ34_19875		TraB/GumN family protein	1	1					T:20 C:0
CP124702	1263318	snp	A	C	C:20 A:0	CDS	-	1475/3147	492/1048	missense_variant c.1475T>G p.Leu492Arg	QJQ34_19975	acrB	multidrug efflux RND transporter permease subunit AcrB	1	1					C:20 A:0
CP124702	1258431	complex	ACCGGGGT	CCCGTGCG	CCCGTGCG:18 ACCGGGGT:0	CDS	+	645/1452	215/483	missense_variant c.645_652delACCGGGGTinsCCCGTGCG p.GluProGlyTyr215AspProCysAsp	QJQ34_20005		PLP-dependent aminotransferase family protein	1	1					CCCGTGCG:18 ACCGGGGT:0
CP124702	1242772	snp	C	A	A:20 C:0	CDS	-	82/864	28/287	missense_variant c.82G>T p.Gly28Cys	QJQ34_20080		nickel/cobalt efflux protein RcnA	1	1						A:20 C:0
CP124702	1213110	snp	C	T	T:20 C:0	CDS	-	836/1476	279/491	missense_variant c.836G>A p.Gly279Asp	QJQ34_20225	ampG	muropeptide MFS transporter AmpG	1	1						T:20 C:0
CP124702	1166483	del	TC	T	T:20 TC:0	CDS	+	384/546	128/181	frameshift_variant c.384delC p.Ser129fs	QJQ34_20475		antibiotic biosynthesis monooxygenase	1	1					T:20 TC:0
CP124702	1147789	snp	C	A	A:20 C:0	CDS	-	145/711	49/236	missense_variant c.145G>T p.Ala49Ser	QJQ34_20555		DUF2076 domain-containing protein	1	1					A:20 C:0
CP124702	1127697	snp	A	G	G:20 A:0	CDS	+	109/963	37/320	missense_variant c.109A>G p.Lys37Glu	QJQ34_20660	tauA	taurine ABC transporter substrate-binding protein	1	1						G:20 A:0
CP124702	1125712	snp	A	C	C:20 A:0	CDS	+	692/1410	231/469	missense_variant c.692A>C p.Glu231Ala	QJQ34_20670	mmuP	S-methylmethionine permease	1	1						C:20 A:0
CP124702	1114874	snp	G	T	T:20 G:0	CDS	-	595/810	199/269	missense_variant c.595C>A p.Pro199Thr	QJQ34_20730		ABC transporter substrate-binding protein	1	1					T:20 G:0
CP124702	1108707	snp	G	T	T:20 G:0	CDS	+	1138/2526	380/841	stop_gained c.1138G>T p.Gly380*	QJQ34_20760		CS1-pili formation C-terminal domain-containing protein	1	1					T:20 G:0
CP124702	1107433	snp	A	C	C:20 A:0	CDS	+	558/669	186/222	missense_variant c.558A>C p.Glu186Asp	QJQ34_20765		fimbrial chaperone EcpB	1	1					C:20 A:0
CP124702	1078042	snp	C	T	T:20 C:0	CDS	-	124/960	42/319	missense_variant c.124G>A p.Gly42Ser	QJQ34_20935		thiamine pyrophosphate-dependent dehydrogenase E1 component subunit alpha	1	1					T:20 C:0
CP124702	1045955	snp	G	A	A:20 G:0	CDS	+	1029/1239	343/412	missense_variant c.1029G>A p.Met343Ile	QJQ34_21095		NADH:ubiquinone reductase (Na(+)-transporting) subunit B	1	1					A:20 G:0
CP124702	1006487	snp	A	C	C:20 A:0	CDS	+	718/960	240/319	missense_variant c.718A>C p.Ser240Arg	QJQ34_21305	accA	acetyl-CoA carboxylase carboxyl transferase subunit alpha	1	1						C:20 A:0
CP124702	959671	snp	T	A	A:20 T:0	CDS	+	1853/3309	618/1102	missense_variant c.1853T>A p.Val618Asp	QJQ34_21495	pulA	pullulanase-type alpha-1,6-glucosidase	1	1					A:20 T:0
CP124702	952411	snp	C	A	A:20 C:0	CDS	-	785/1215	262/404	missense_variant c.785G>T p.Arg262Leu	QJQ34_21520	gspF	type II secretion system inner membrane protein GspF	1	1					A:20 C:0
CP124702	943082	snp	A	C	C:20 A:0	CDS	-	263/537	88/178	missense_variant c.263T>G p.Val88Gly	QJQ34_21575	thpR	RNA 2',3'-cyclic phosphodiesterase	1	1					C:20 A:0
CP124702	925879	snp	G	T	T:20 G:0	CDS	-	407/411	136/136	missense_variant c.407C>A p.Pro136Gln	QJQ34_21670		hypothetical protein	1	1					T:20 G:0
CP124702	900871	snp	C	A	A:20 C:0	CDS	-	672/894	224/297	missense_variant c.672G>T p.Gln224His	QJQ34_21770	nadC	carboxylating nicotinate-nucleotide diphosphorylase	1	1					A:20 C:0
CP124702	815395	snp	A	C	C:20 A:0	CDS	+	955/3225	319/1074	missense_variant c.955A>C p.Ile319Leu	QJQ34_22125	carB	carbamoyl-phosphate synthase large subunit	1	1					C:20 A:0
CP124702	810659	snp	T	A	A:20 T:0	CDS	+	1346/1527	449/508	missense_variant c.1346T>A p.Leu449Gln	QJQ34_22145	citF	citrate lyase subunit alpha	1	1					A:20 T:0
CP124702	768378	snp	G	T	T:20 G:0	CDS	+	925/1359	309/452	missense_variant c.925G>T p.Ala309Ser	QJQ34_22350	creD	cell envelope integrity protein CreD	1	1					T:20 G:0
CP124702	737022	ins	G	GGC	GGC:19 G:0	CDS	-	989/1047	330/348	frameshift_variant c.988_989dupGC p.Asp331fs	QJQ34_22520		GGDEF domain-containing protein	1	1			GGC:19 G:0
CP124702	716717	snp	C	T	T:20 C:0	CDS	+	1189/2766	397/921	missense_variant c.1189C>T p.Pro397Ser	QJQ34_22630		sigma 54-interacting transcriptional regulator	1	1					T:20 C:0
CP124702	699051	snp	G	T	T:20 G:0	CDS	-	191/798	64/265	missense_variant c.191C>A p.Pro64His	QJQ34_22735	hpaI	4-hydroxy-2-oxoheptanedioate aldolase	1	1					T:20 G:0
CP124702	577176	snp	C	G	G:20 C:0	CDS	-	2542/2856	848/951	missense_variant c.2542G>C p.Ala848Pro	QJQ34_23270		valine--tRNA ligase	1	1					G:20 C:0
CP124702	570020	snp	G	A	A:20 G:0	CDS	+	2050/2709	684/902	missense_variant c.2050G>A p.Val684Ile	QJQ34_23325	mgtA	magnesium-translocating P-type ATPase	1	1					A:20 G:0
CP124702	560683	snp	G	T	T:20 G:0	CDS	+	38/1308	13/435	missense_variant c.38G>T p.Ser13Ile	QJQ34_23350		6-phospho-beta-glucosidase	1	1					T:20 G:0
CP124702	559400	snp	G	T	T:20 G:0	CDS	-	587/744	196/247	missense_variant c.587C>A p.Ala196Glu	QJQ34_23365		MurR/RpiR family transcriptional regulator	1	1						T:20 G:0
CP124702	521614	snp	G	C	C:20 G:0	CDS	-	708/1232	236/409	missense_variant c.708C>G p.Asp236Glu	QJQ34_23545		oligosaccharide MFS transporter	1	1					C:20 G:0
CP124702	491018	snp	G	A	A:20 G:0	CDS	+	1175/2433	392/810	missense_variant c.1175G>A p.Gly392Asp	QJQ34_23715	rnr	ribonuclease R	1	1						A:20 G:0
CP124702	470371	del	CT	C	C:20 CT:0	CDS	-	716/3330	239/1109	frameshift_variant c.716delA p.Lys239fs	QJQ34_23825	mscM	miniconductance mechanosensitive channel MscM	1	1					C:20 CT:0
CP124702	422720	snp	A	G	G:20 A:0	CDS	+	23/114	8/37	missense_variant c.23A>G p.Lys8Arg	QJQ34_24040		hypothetical protein	1	1						G:20 A:0
CP124702	407150	snp	C	T	T:20 C:0	CDS	-	73/681	25/226	missense_variant c.73G>A p.Ala25Thr	QJQ34_24130	phnL	phosphonate C-P lyase system protein PhnL	1	1					T:20 C:0
CP124702	402949	snp	G	C	C:20 G:0	CDS	+	1610/2286	537/761	missense_variant c.1610G>C p.Trp537Ser	QJQ34_24155		ATP-binding protein	1	1					C:20 G:0
CP124702	394909	del	TA	T	T:18 TA:0	CDS	+	133/759	45/252	frameshift_variant c.133delA p.Arg45fs	QJQ34_24185		type IV toxin-antitoxin system AbiEi family antitoxin	1	1					T:18 TA:0
CP124702	386212	snp	T	G	G:20 T:0	CDS	-	208/1653	70/550	missense_variant c.208A>C p.Asn70His	QJQ34_24225	actP	cation/acetate symporter ActP	1	1					G:20 T:0
CP124702	374186	snp	A	C	C:20 A:0	CDS	+	905/1350	302/449	missense_variant c.905A>C p.Asp302Ala	QJQ34_24275		NCS2 family permease	1	1					C:20 A:0
CP124702	367222	ins	G	GTGAT	GTGAT:19 G:0	CDS	+	248/834	83/277	frameshift_variant c.244_247dupATTG p.Ala83fs	QJQ34_24310		ABC transporter permease subunit	1	1					GTGAT:19 G:0
CP124702	361048	snp	G	A	A:20 G:0	CDS	+	2410/2424	804/807	missense_variant c.2410G>A p.Gly804Ser	QJQ34_24345	bamA	outer membrane protein assembly factor BamA	1	1					A:20 G:0
CP124702	350929	snp	G	T	T:20 G:0	CDS	+	418/525	140/174	missense_variant c.418G>T p.Gly140Cys	QJQ34_24375	ssb1	single-stranded DNA-binding protein SSB1	1	1					T:20 G:0
CP124702	236701	snp	A	C	C:20 A:0	CDS	-	77/489	26/162	missense_variant c.77T>G p.Val26Gly	QJQ34_24890	rfaH	transcription/translation regulatory transformer protein RfaH	1	1					C:20 A:0
CP124702	202310	snp	A	G	G:20 A:0	CDS	+	461/708	154/235	missense_variant c.461A>G p.Gln154Arg	QJQ34_25050		DUF484 domain-containing protein	1	1					G:20 A:0
CP124702	133866	snp	G	C	C:20 G:0	CDS	-	1960/2652	654/883	missense_variant c.1960C>G p.Arg654Gly	QJQ34_25375	ppc	phosphoenolpyruvate carboxylase	1	1					C:20 G:0
CP124702	126800	snp	G	T	T:20 G:0	CDS	+	1533/1557	511/518	missense_variant c.1533G>T p.Gln511His	QJQ34_25415		bifunctional UDP-sugar hydrolase/5'-nucleotidase	1	1					T:20 G:0
CP124702	93923	del	TAA	T	T:19 TAA:0	CDS	-	89/1005	30/334	frameshift_variant c.88_89delTT p.Leu30fs	QJQ34_25560		ABC transporter permease	1	1						T:19 TAA:0
CP124702	59912	snp	T	C	C:20 T:0	CDS	-	64/900	22/299	missense_variant c.64A>G p.Ile22Val	QJQ34_25715		acyltransferase	1	1					C:20 T:0
CP124702	48089	snp	A	C	C:20 A:0	CDS	-	1247/1398	416/465	missense_variant c.1247T>G p.Phe416Cys	QJQ34_25770	mdtD	multidrug transporter subunit MdtD	1	1					C:20 A:0

## Sheet: QC sequencing
Quality control (QC) of the sequencing of 105 included K. pneumoniae isolates and multi-locus sequence type is presented. Additionally, the demographics and clinical details of the isolates are provided.
Assembly	# contigs	Largest contig	Total length	GC (%)	N50	N90	L50	L90	genome_coverage	bioproject_accession	GenBank accession number	organism	MLST	gender	year of birth	sample_type
Kp001	8	5071462	5701271	57.08	5071462	241829	1	2	25	PRJNA1043438	JAXBQH000000000	Klebsiella pneumoniae	ST16	Male	1960	Phlegm
Kp002	8	5319529	5580366	57.18	5319529	5319529	1	1	27	PRJNA1043438	JAXBQG000000000	Klebsiella pneumoniae	ST392	Male	1965	Phlegm
Kp003	6	5378856	5751307	57.04	5378856	5378856	1	1	59	PRJNA1043438	JAXBQF000000000	Klebsiella pneumoniae	ST16	Male	1950	Phlegm
Kp004	15	5379540	5779681	56.97	5379540	5379540	1	1	36	PRJNA1043438	JAXBQE000000000	Klebsiella pneumoniae	ST16	Female	1940	Phlegm
Kp005	8	5178773	5758954	57.03	5178773	196841	1	2	64	PRJNA1043438	JAXBQD000000000	Klebsiella pneumoniae	ST16	Male	1954	Phlegm
Kp006	6	5378747	5779150	57.01	5378747	5378747	1	1	52	PRJNA1043438	JAXBQC000000000	Klebsiella pneumoniae	ST16	Male	1943	Phlegm
Kp007	7	5365586	5693488	57.07	5365586	5365586	1	1	28	PRJNA1043438	JAXBQB000000000	Klebsiella pneumoniae	ST16	Male	1945	Phlegm
Kp008	12	3224428	5868243	56.9	3224428	2091577	1	2	55	PRJNA1043438	JAXBQA000000000	Klebsiella pneumoniae	ST15	Male	1935	Phlegm
Kp009	220	796385	6954817	56.15	481919	39318	6	24	28	PRJNA1043438	JAXBPZ000000000	Klebsiella pneumoniae	ST16	Male	1944	Sputum
Kp010	7	5341994	5936338	56.74	5341994	219313	1	2	40	PRJNA1043438	JAXBPY000000000	Klebsiella pneumoniae	ST15	Female	1971	Sputum
Kp011	11	5341014	5706814	57.13	5341014	5341014	1	1	33	PRJNA1043438	JAXBPX000000000	Klebsiella pneumoniae	ST11	Male	1949	Sputum
Kp012	7	5341170	5740413	56.94	5341170	5341170	1	1	41	PRJNA1043438	JAXBPW000000000	Klebsiella pneumoniae	ST16	Female	1965	Fluid
Kp013	10	5277827	5692600	57.07	5277827	5277827	1	1	69	PRJNA1043438	JAXBPV000000000	Klebsiella pneumoniae	ST16	Male	1935	Sputum
Kp014	5	5384351	5728517	57.07	5384351	5384351	1	1	49	PRJNA1043438	JAXBPU000000000	Klebsiella pneumoniae	ST438	Male	1952	Sputum
Kp015	8	5340456	5897684	56.77	5340456	5340456	1	1	38	PRJNA1043438	JAXBPT000000000	Klebsiella pneumoniae	ST15	Male	1933	Sputum
Kp016	46	2176007	5729589	56.86	2133142	278816	2	5	38	PRJNA1043438	JAXBPS000000000	Klebsiella pneumoniae	ST517	Male	1982	Fluid
Kp017	8	5393847	5821040	56.9	5393847	5393847	1	1	28	PRJNA1043438	JAXBPR000000000	Klebsiella pneumoniae	ST16	Male	1932	Sputum
Kp018	11	5475805	5817876	56.98	5475805	5475805	1	1	22	PRJNA1043438	JAXBPQ000000000	Klebsiella pneumoniae	ST16	Male	1945	Sputum
Kp019	6	5441510	5765498	56.99	5441510	5441510	1	1	32	PRJNA1043438	JAXBPP000000000	Klebsiella pneumoniae	ST16	Male	1996	Sputum
Kp020	7	5354402	5683644	56.99	5354402	5354402	1	1	33	PRJNA1043438	JAXBPO000000000	Klebsiella pneumoniae	ST16-1LV	Male	1930	Sputum
Kp021	8	5470407	5855692	56.94	5470407	5470407	1	1	40	PRJNA1043438	JAXBPN000000000	Klebsiella pneumoniae	ST16	Male	1962	ur-Urine
Kp022	11	5236601	5866254	56.8	5236601	203701	1	2	29	PRJNA1043438	JAXBPM000000000	Klebsiella pneumoniae	ST15	Male	1954	Sputum
Kp023	12	5291925	5666836	57.12	5291925	5291925	1	1	24	PRJNA1043438	JAXBPL000000000	Klebsiella pneumoniae	ST11	Male	1928	Sputum
Kp024	22	3485990	5894426	56.85	3485990	620593	1	4	28	PRJNA1043438	JAXBPK000000000	Klebsiella pneumoniae	ST16	Male	1943	Sputum
Kp025	11	5339474	5703008	57.13	5339474	5339474	1	1	67	PRJNA1043438	JAXBPJ000000000	Klebsiella pneumoniae	ST11	Female	1944	ur-Urine
Kp026	12	5340078	5737757	56.94	5340078	5340078	1	1	23	PRJNA1043438	JAXBPI000000000	Klebsiella pneumoniae	ST16	Female	1944	ur-Urine
Kp027	7	5420011	5841423	56.92	5420011	5420011	1	1	33	PRJNA1043438	JAXBPH000000000	Klebsiella pneumoniae	ST16	Male	1957	Sputum
Kp028	8	5419785	5849605	56.9	5419785	5419785	1	1	28	PRJNA1043438	JAXBPG000000000	Klebsiella pneumoniae	ST16	Male	1953	Sputum
Kp029	7	5419437	5840877	56.92	5419437	5419437	1	1	49	PRJNA1043438	JAXBPF000000000	Klebsiella pneumoniae	ST16	Male	1951	Sputum
Kp030	9	5441606	5765373	56.99	5441606	5441606	1	1	29	PRJNA1043438	JAXBPE000000000	Klebsiella pneumoniae	ST16	Male	1990	Fluid
Kp031	8	5368026	5695373	57.07	5368026	5368026	1	1	25	PRJNA1043438	JAXBPD000000000	Klebsiella pneumoniae	ST16	Male	1940	ur-Urine
Kp032	11	5445964	5873143	56.87	5445964	5445964	1	1	71	PRJNA1043438	JAXBPC000000000	Klebsiella pneumoniae	ST16	Male	1960	Sputum
Kp033	7	5446260	5868190	56.88	5446260	5446260	1	1	35	PRJNA1043438	JAXBPB000000000	Klebsiella pneumoniae	ST16	Male	1999	CSF
Kp036	10	5287286	5650954	57.16	5287286	5287286	1	1	40	PRJNA1043438	JAXBPA000000000	Klebsiella pneumoniae	ST16	Male	1953	Sputum
Kp037	11	5446306	5873486	56.87	5446306	5446306	1	1	64	PRJNA1043438	JAXBOZ000000000	Klebsiella pneumoniae	ST16	Female	1934	Sputum
Kp038	19	3683671	5875816	56.89	3683671	415989	1	3	26	PRJNA1043438	JAXBOY000000000	Klebsiella pneumoniae	ST16	Male	1952	Sputum
Kp040	13	5185202	5774228	56.99	5185202	170151	1	2	35	PRJNA1043438	JAXBOX000000000	Klebsiella pneumoniae	ST16	Male	1932	Fluid
Kp042	8	5447213	5874394	56.87	5447213	5447213	1	1	85	PRJNA1043438	JAXBOW000000000	Klebsiella pneumoniae	ST16	Male	1952	Sputum
Kp043	12	5243536	5715777	57.09	5243536	5243536	1	1	23	PRJNA1043438	JAXBOV000000000	Klebsiella pneumoniae	ST1	Male	1994	Sputum
Kp044	7	5323437	5757412	56.75	5323437	5323437	1	1	41	PRJNA1043438	JAXBOU000000000	Klebsiella pneumoniae	ST231	Male	1935	Phlegm
Kp045	8	5445768	5872949	56.87	5445768	5445768	1	1	58	PRJNA1043438	JAXBOT000000000	Klebsiella pneumoniae	ST16	Male	1932	Phlegm
Kp046	5	5211043	5635769	57.11	5211043	5211043	1	1	47	PRJNA1043438	JAXBOS000000000	Klebsiella pneumoniae	ST789	Male	1953	Fluid
Kp047	10	5341928	5917179	56.76	5341928	5341928	1	1	68	PRJNA1043438	JAXBOR000000000	Klebsiella pneumoniae	ST15	Male	1944	Sputum
Kp048	9	5457741	5647296	57.11	5457741	5457741	1	1	55	PRJNA1043438	JAXBOQ000000000	Klebsiella pneumoniae	ST15	Male	1974	Sputum
Kp049	6	5380736	5741827	57.03	5380736	5380736	1	1	98	PRJNA1043438	JAXBOP000000000	Klebsiella pneumoniae	ST16	Male	1955	CSF
Kp050	12	5340951	5738693	56.95	5340951	5340951	1	1	40	PRJNA1043438	JAXBOO000000000	Klebsiella pneumoniae	ST16	Male	1961	Sputum
Kp051	22	5365370	5724912	56.87	5365370	5365370	1	1	70	PRJNA1043438	JAXBON000000000	Klebsiella pneumoniae	ST16	Female	1958	Wound
Kp052	6	5335340	5530611	57.2	5335340	5335340	1	1	65	PRJNA1043438	JAXBOM000000000	Klebsiella pneumoniae	ST15	Female	1949	tr-tracheal fluid
Kp053	6	5379941	5741054	57.03	5379941	5379941	1	1	81	PRJNA1043438	JAXBOL000000000	Klebsiella pneumoniae	ST16	Male	1936	Sputum
Kp054	6	5367443	5690112	57.09	5367443	5367443	1	1	56	PRJNA1043438	JAXBOK000000000	Klebsiella pneumoniae	ST16	Male	1951	Sputum
Kp055	13	5436943	5863279	56.88	5436943	5436943	1	1	36	PRJNA1043438	JAXBOJ000000000	Klebsiella pneumoniae	ST16	Male	1987	Wound
Kp056	8	5435836	5895578	56.85	5435836	5435836	1	1	91	PRJNA1043438	JAXBOI000000000	Klebsiella pneumoniae	ST16	Male	1953	ur-Urine
Kp057	9	5400595	5685191	57.04	5400595	5400595	1	1	92	PRJNA1043438	JAXBOH000000000	Klebsiella pneumoniae	ST16	Female	1951	cu-Catheter tube
Kp058	6	5419258	5793054	56.86	5419258	5419258	1	1	88	PRJNA1043438	JAXBOG000000000	Klebsiella pneumoniae	ST147	Male	1950	Sputum
Kp059	8	5366307	5677927	57.03	5366307	5366307	1	1	94	PRJNA1043438	JAXBOF000000000	Klebsiella pneumoniae	ST16	Male	1946	Sputum
Kp060	18	5267471	5762568	57.02	5267471	5267471	1	1	132	PRJNA1043438	JAXBOE000000000	Klebsiella pneumoniae	ST656	Male	1940	Sputum
Kp061	10	5413712	5726155	57.03	5413712	5413712	1	1	31	PRJNA1043438	JAXBOD000000000	Klebsiella pneumoniae	ST16	Female	1983	ur-Urine
Kp062	8	5367644	5679255	57.03	5367644	5367644	1	1	41	PRJNA1043438	JAXBOC000000000	Klebsiella pneumoniae	ST16	Male	1954	Sputum
Kp063	11	5329592	5694254	57.14	5329592	5329592	1	1	51	PRJNA1043438	JAXBOB000000000	Klebsiella pneumoniae	ST11	Female	1940	Sputum
Kp064	6	5420626	5790564	56.96	5420626	5420626	1	1	69	PRJNA1043438	JAXBOA000000000	Klebsiella pneumoniae	ST16	Male	1933	Sputum
Kp065	9	5407441	5720802	57.03	5407441	5407441	1	1	80	PRJNA1043438	JAXBNZ000000000	Klebsiella pneumoniae	ST16	Female	1988	Urine
Kp066	6	5279301	5524214	57.22	5279301	5279301	1	1	67	PRJNA1043438	JAXBNY000000000	Klebsiella pneumoniae	ST307	Female	1993	Fluid
Kp067	6	5379360	5756049	57.03	5379360	5379360	1	1	59	PRJNA1043438	JAXBNX000000000	Klebsiella pneumoniae	ST16	Male	1969	Sputum
Kp068	6	5382938	5748873	57.01	5382938	5382938	1	1	87	PRJNA1043438	JAXBNW000000000	Klebsiella pneumoniae	ST16	Male	1962	Sputum
Kp069	7	5306935	5551620	57.09	5306935	5306935	1	1	66	PRJNA1043438	JAXBNV000000000	Klebsiella pneumoniae	ST231	Female	1971	Fluid
Kp070	6	5384802	5779233	57.11	5384802	5384802	1	1	55	PRJNA1043438	JAXBNU000000000	Klebsiella pneumoniae	ST656	Male	1956	Sputum
Kp071	5	5209055	5635961	57.11	5209055	5209055	1	1	65	PRJNA1043438	JAXBNT000000000	Klebsiella pneumoniae	ST789	Male	1971	Fluid
Kp072	11	5225152	5774949	56.76	5225152	5225152	1	1	57	PRJNA1043438	JAXBNS000000000	Klebsiella pneumoniae	ST231	Male	1942	Sputum
Kp073	7	5366035	5693938	57.07	5366035	5366035	1	1	87	PRJNA1043438	JAXBNR000000000	Klebsiella pneumoniae	ST16	Male	1944	Sputum
Kp074	21	2771305	5601641	57.02	2018094	265404	2	3	60	PRJNA1043438	JAXBNQ000000000	Klebsiella pneumoniae	ST16	Male	1940	Sputum
Kp075	8	5445476	5872639	56.87	5445476	5445476	1	1	64	PRJNA1043438	JAXBNP000000000	Klebsiella pneumoniae	ST16	Male	2002	Sputum
Kp076	5	5288143	5699669	57.11	5288143	5288143	1	1	58	PRJNA1043438	JAXBNO000000000	Klebsiella pneumoniae	ST580-1LV	Male	1958	Sputum
Kp077	5	5364833	5632615	57.16	5364833	5364833	1	1	72	PRJNA1043438	JAXBNN000000000	Klebsiella pneumoniae	ST438	Male	1965	Sputum
Kp078	13	5278156	5704669	57.04	5278156	5278156	1	1	45	PRJNA1043438	JAXBNM000000000	Klebsiella pneumoniae	ST11	Male	1944	Sputum
Kp079	12	3248539	5739388	57.04	3248539	686703	1	3	41	PRJNA1043438	JAXBNL000000000	Klebsiella pneumoniae	ST16-1LV	Male	1926	Sputum
Kp081	15	5420097	5800634	56.98	5420097	5420097	1	1	36	PRJNA1043438	JAXBNK000000000	Klebsiella pneumoniae	ST16	Male	1931	Sputum
Kp082	5	5363814	5702934	57.08	5363814	5363814	1	1	71	PRJNA1043438	JAXBNJ000000000	Klebsiella pneumoniae	ST16	Male	1936	Urine
Kp083	7	5252332	5791544	56.92	5252332	5252332	1	1	54	PRJNA1043438	JAXBNI000000000	Klebsiella pneumoniae	ST16	Male	1962	Sputum
Kp084	90	2573190	6338087	56.49	517264	34336	3	23	63	PRJNA1043438	JAXBNH000000000	Klebsiella pneumoniae	ST23	Male	1957	Sputum
Kp086	47	1727854	6107791	56.67	1363692	77702	2	10	64	PRJNA1043438	JAXBNG000000000	Klebsiella pneumoniae	ST16	Male	1957	Sputum
Kp087	8	5446584	5906327	56.85	5446584	5446584	1	1	144	PRJNA1043438	JAXBNF000000000	Klebsiella pneumoniae	ST16	Female	1993	Sputum
Kp088	6	5359469	5741559	57.05	5359469	5359469	1	1	23	PRJNA1043438	JAXBNE000000000	Klebsiella pneumoniae	ST16	Female	1941	Sputum
Kp089	7	5383316	5782624	57.1	5383316	5383316	1	1	26	PRJNA1043438	JAXBND000000000	Klebsiella pneumoniae	ST656	Male	1929	Sputum
Kp090	11	5363367	5784580	56.9	5363367	5363367	1	1	38	PRJNA1043438	JAXBNC000000000	Klebsiella pneumoniae	ST16	Male	1980	Sputum
Kp091	15	5134734	5800002	56.73	5134734	132398	1	2	59	PRJNA1043438	JAXBNB000000000	Klebsiella pneumoniae	ST231	Female	1941	Sputum
Kp092	6	5381232	5763020	56.97	5381232	5381232	1	1	119	PRJNA1043438	JAXBNA000000000	Klebsiella pneumoniae	ST16	Male	1927	Sputum
Kp093	128	939922	5945878	56.8	553047	56350	4	18	49	PRJNA1043438	JAXBMZ000000000	Klebsiella pneumoniae	ST11	Female	1954	Urine
Kp094	10	5333172	5791133	57.02	5333172	5333172	1	1	50	PRJNA1043438	JAXBMY000000000	Klebsiella pneumoniae	ST11	Male	1934	Sputum
Kp096	11	5420116	5906064	56.85	5420116	5420116	1	1	63	PRJNA1043438	JAXBMX000000000	Klebsiella pneumoniae	ST16	Male	1929	Urine
Kp097	3	5337637	5586491	57.26	5337637	5337637	1	1	40	PRJNA1043438	JAXBMW000000000	Klebsiella pneumoniae	ST11	Male	1935	bronchoalveolar washing
Kp098	10	5314429	5762848	56.98	5314429	5314429	1	1	65	PRJNA1043438	JAXBMV000000000	Klebsiella pneumoniae	ST16	Male	1977	Sputum
Kp099	7	5364374	5924433	56.7	5364374	5364374	1	1	36	PRJNA1043438	JAXBMU000000000	Klebsiella pneumoniae	ST307	Male	1969	Sputum
Kp100	9	5243254	5762981	57	5243254	5243254	1	1	35	PRJNA1043438	JAXBMT000000000	Klebsiella pneumoniae	ST16	Male	1956	Urine
Kp101	8	5433597	5893340	56.85	5433597	5433597	1	1	113	PRJNA1043438	JAXBMS000000000	Klebsiella pneumoniae	ST16	Female	1951	cu-Catheter tube
Kp102	6	5379102	5759620	57.03	5379102	5379102	1	1	59	PRJNA1043438	JAXBMR000000000	Klebsiella pneumoniae	ST16	Male	1947	Sputum
Kp103	9	5447993	5771113	56.99	5447993	5447993	1	1	101	PRJNA1043438	JAXBMQ000000000	Klebsiella pneumoniae	ST16	Male	1992	Urine
Kp104	9	5382837	5693933	57.03	5382837	5382837	1	1	223	PRJNA1043438	JAXBMP000000000	Klebsiella pneumoniae	ST16	Male	1993	Sputum
Kp105	35	5337275	5895056	56.79	5337275	5337275	1	1	47	PRJNA1043438	JAXBMO000000000	Klebsiella pneumoniae	ST15	Male	1999	Sputum
Kp106	6	5235278	5634141	57.13	5235278	5235278	1	1	90	PRJNA1043438	JAXBMN000000000	Klebsiella pneumoniae	ST656	Male	1950	Urine
Kp107	8	5446063	5873244	56.87	5446063	5446063	1	1	45	PRJNA1043438	JAXBMM000000000	Klebsiella pneumoniae	ST16	Male	1932	Sputum
Kp108	6	5310907	5666684	57.16	5310907	5310907	1	1	81	PRJNA1043438	JAXBML000000000	Klebsiella pneumoniae	ST273	Male	1975	Sputum
Kp109	6	5420074	5780367	56.98	5420074	5420074	1	1	82	PRJNA1043438	JAXBMK000000000	Klebsiella pneumoniae	ST16	Male	1997	Fluid
Kp110	9	5335800	5727984	57.17	5335800	5335800	1	1	49	PRJNA1043438	JAXBMJ000000000	Klebsiella pneumoniae	ST11	Male	1946	Urine
Kp111	32	3696829	5912295	56.76	3696829	270085	1	4	49	PRJNA1043438	JAXBMI000000000	Klebsiella pneumoniae	ST517	Male	1954	Sputum
Kp112	4	5283488	5465786	57.35	5283488	5283488	1	1	94	PRJNA1043438	JAXBMH000000000	Klebsiella pneumoniae	ST580-1LV	Male	1987	Sputum

## Sheet: AMR genes
Antimicrobial resistance (AMR) genes of 105 K. pneumoniae isolates included in this study.
Isolate	NUM_FOUND	(AGly)aac6-Ib	(AGly)aadA1-pm	(AGly)aph3-Ia	(AGly)strA	(Bla)ampH	(Bla)blaOXA-9	(Bla)blaSHV-11	(Flq)qnrB1	(Flq)qnrB4	(Phe)catB4	(Tet)tetA	(Tet)tetR	(Tet)tetR(G)	AAC(6')-Ib7	AAC(6')-Ib9	ARR-3_4	ArnT	CMY-59	Klebsiella_pneumoniae_KpnE	Klebsiella_pneumoniae_KpnF	Klebsiella_pneumoniae_KpnG	Klebsiella_pneumoniae_OmpK37	Klebsiella_pneumoniae_acrA	LptD	Mrx	OmpA	QnrB17	SHV-1	TEM-1	aac(3)-IIa_6	aac(3)-IId	aac(6')-Ib-cr_1	aadA16	aadA2_1	aadA5	aph(3'')-Ib_5	aph(3')-Ia	aph(6)-Id	armA	blaCTX-M-14	blaCTX-M-15	blaCTX-M-3	blaCTX-M-55	blaDHA-1	blaKPC-2	blaLAP-2	blaNDM-1	blaNDM-4
Kp001	31	.	.	.	.	100	.	.	.	.	.	100.00;100.00	100	.	.	.	90.79	100	.	100	100	100	100	99.75	100	100	100	.	100	.	.	.	100	100	.	.	100	.	100	.	.	100	.	.	.	100	.	.	.
Kp002	31	100	96.51	.	.	100	100	.	99.85;99.85	.	100	100	100	.	.	.	.	100	.	100	100	100	100	99.75	100	.	100	.	.	.	.	.	100.00;100.00	.	.	.	100	.	100	.	.	100	.	.	.	.	.	.	100
Kp003	30	.	.	.	.	100	.	.	.	.	.	100	100	.	.	.	90.79	100	.	100	100	100	100	99.75	100	100	100	.	100	.	.	.	100	100	.	.	100	.	100	.	.	100	.	.	.	100	.	.	.
Kp004	29	.	.	100	.	100	.	.	.	.	.	.	.	.	.	.	.	100	.	100	100	100	100	99.75	100	100	100	.	100	.	.	.	.	.	.	.	100	.	100	.	.	.	.	100	.	100	.	100	.
Kp005	31	.	.	.	.	100	.	.	.	.	.	100	100	.	.	.	90.79	100	.	100	100	100	100	99.75	100	100	100	.	100	.	.	.	100	100	.	.	100	.	100	.	.	100	.	.	.	100	.	.	.
Kp006	30	.	.	.	.	100	.	.	.	.	.	100.00;100.00	100.00;100.00	.	.	.	90.79	100	.	100	100	100	100	99.75	100	100	100	.	100	.	.	.	100	100	.	.	100	.	100	.	.	100.00;100.00	.	.	.	100.00;100.00	.	.	.
Kp007	28	.	.	.	.	100	.	.	99.85	.	100	100	100	.	.	.	.	100	.	100	100	100	100	99.75	100	.	100	.	100	.	100	.	100	.	.	.	100	.	100	.	.	100.00;100.00	.	.	.	.	.	.	.
Kp008	37	100	96.51	.	.	100	100	.	.	.	100	100	100	.	.	.	.	100	.	100	100	100	100	99.75	100	100	100	.	.	.	.	100	100	.	97.92	.	.	100	.	.	100	100.00;100.00	.	.	.	.	100	.	100
Kp009	46	97.03	96.51	100	.	100	100	.	.	.	100	100	100	.	.	.	.	100	.	100	100	100	100	99.75	100	100.00;100.00	100	.	100	.	.	100	100	.	97.92	.	100	100	100	.	100	100	.	100	.	100	100	100	.
Kp010	33	.	.	.	.	100	.	.	99.85;99.85	.	100	100.00;100.00	100.00;100.00;100.00	.	100	.	.	100	.	100	100	100	100	99.75	100	.	100	.	.	.	100	.	100	.	.	.	100	.	100	.	100	100	.	.	.	100	.	.	.
Kp011	36	.	100	.	.	100	.	100	.	.	100	100.00;100.00	100.00;100.00	.	.	.	100	100	.	100	100	100	99.91	99.75	100	100	100	.	.	.	100	.	100	.	97.92	.	.	.	.	.	.	.	.	.	.	100	100	.	.
Kp012	29	.	.	100	.	100	.	.	.	.	.	.	.	.	.	.	.	100	.	100	100	100	100	99.75	100	100	100	.	100	.	.	.	.	.	.	.	100	.	100	.	.	.	.	100	.	100	.	100	.
Kp013	28	.	.	.	.	100	.	.	99.85	.	100	100	100	.	.	.	.	100	.	100	100	100	100	99.75	100	.	100	.	100	.	100	.	100	.	.	.	100	.	100	.	.	100.00;100.00	.	.	.	.	.	.	.
Kp014	40	.	.	100	.	100	.	.	99.85	.	.	.	100	.	.	.	90.79	100	.	100	100	100	100	99.75	100	100	100	.	.	.	.	100	100	100	.	.	100.00;100.00	.	100.00;100.00	.	.	100	100	.	.	.	.	.	100
Kp015	28	.	.	.	.	100	.	.	99.85	.	100	100	100.00;100.00	.	.	.	.	100	.	100	100	100	100	99.75	100	.	100	.	.	.	100	.	100	.	.	.	100	.	100	.	.	100	.	.	.	100	.	.	.
Kp016	20	100	96.51	.	.	100	100	.	.	.	.	.	.	.	.	.	.	100	.	100	100	100	100	99.75	100	.	100	.	.	.	.	100	.	.	.	.	.	.	.	.	100	.	.	.	.	.	.	100	.
Kp017	26	.	.	.	.	100	.	.	.	.	100	.	.	.	.	.	.	100	.	100	100	100	100	99.75	100	100	100	.	100	.	.	.	100	.	.	.	.	.	.	.	.	100	.	.	.	.	.	.	100
Kp018	28	.	.	.	.	100	.	.	99.85	.	100	99.92;100.00	100.00;100.00	.	.	.	.	100	.	100	100	100	100	99.75	100	.	100	.	100	.	100	.	100	.	.	.	100	.	100	.	.	100	.	.	.	.	.	.	.
Kp019	28	.	.	.	.	100	.	.	99.85	.	100	100	100	.	.	.	.	100	.	100	100	100	100	99.75	100	.	100	.	100	.	100	.	100	.	.	.	100	.	100	.	.	100	.	.	.	.	.	.	.
Kp020	28	.	.	.	.	100	.	.	99.85	.	100	100	100	.	.	.	.	100	.	100	100	100	100	99.75	100	.	100	.	100	.	100	.	100	.	.	.	100	.	100	.	.	100	.	.	.	.	.	.	.
Kp021	28	.	.	.	.	100	.	.	99.85	.	100	100	100	.	.	.	.	100	.	100	100	100	100	99.75	100	.	100	.	100	.	100	.	100	.	.	.	100	.	100	.	.	100	.	.	.	.	.	.	.
Kp022	28	.	.	.	.	100	.	.	99.85;99.85	.	100	100.00;100.00	100.00;100.00;100.00	.	.	.	.	100	.	100	100	100	100	99.75	100	.	100	.	.	.	100	.	100	.	.	.	100	.	100	.	.	100	.	.	.	100	.	.	.
Kp023	37	.	100	.	.	100	.	100	.	.	100	100.00;100.00	100.00;100.00	.	.	.	100	100	.	100	100	100	99.91	99.75	100	100	100	.	.	.	100	.	100	.	97.92	.	.	.	.	.	.	100	.	.	.	100	100	.	.
Kp024	26	.	.	.	.	100	.	.	.	.	100.00;100.00	.	.	.	.	.	.	100	.	100	100	100	100	99.75	100	100.00;100.00	100	.	100	.	.	.	100.00;100.00	.	.	.	.	.	.	.	.	100	.	.	.	.	.	.	100
Kp025	32	.	.	.	.	100	.	100	.	.	100	100.00;100.00	100.00;100.00	.	.	.	.	100	.	100	100	100	99.91	99.75	100	100	100	.	.	100	100	.	100	.	97.92	.	.	.	.	.	.	100	.	.	.	100	100	.	.
Kp026	29	.	.	84.56	.	100	.	.	.	.	.	.	.	.	.	.	.	100	.	100	100	100	100	99.75	100	100	100	.	100	.	.	.	.	.	.	.	100	.	100	.	.	.	.	100	.	100	.	100	.
Kp027	26	.	.	.	.	100	.	.	.	.	.	100	100	.	.	.	.	100	.	100	100	100	100	99.75	100	.	100	.	100	.	.	.	.	.	.	.	100	.	100	.	.	100	.	.	.	100	.	100	.
Kp028	26	.	.	.	.	100	.	.	.	.	.	100	100	.	.	.	.	100	.	100	100	100	100	99.75	100	.	100	.	100	.	.	.	.	.	.	.	100	.	100	.	.	100	.	.	.	100	.	100	.
Kp029	26	.	.	.	.	100	.	.	.	.	.	100	100	.	.	.	.	100	.	100	100	100	100	99.75	100	.	100	.	100	.	.	.	.	.	.	.	100	.	100	.	.	100	.	.	.	100	.	100	.
Kp030	28	.	.	.	.	100	.	.	99.85	.	100	100	100	.	.	.	.	100	.	100	100	100	100	99.75	100	.	100	.	100	.	100	.	100	.	.	.	100	.	100	.	.	100	.	.	.	.	.	.	.
Kp031	27	.	.	.	.	100	.	.	99.85	.	.	100	100	.	.	.	.	100	.	100	100	100	100	99.75	100	.	100	.	100	.	100	.	100	.	.	.	100	.	100	.	.	100.00;100.00	.	.	.	.	.	.	.
Kp032	26	.	.	.	.	100	.	.	.	.	100	.	.	.	.	.	.	100	.	100	100	100	100	99.75	100	100	100	.	100	.	.	.	100	.	.	.	.	.	.	.	.	100	.	.	.	.	.	.	100
Kp033	26	.	.	.	.	100	.	.	.	.	100	.	.	.	.	.	.	100	.	100	100	100	100	99.75	100	100	100	.	100	.	.	.	100	.	.	.	.	.	.	.	.	100	.	.	.	.	.	.	100
Kp036	23	.	.	.	.	100	.	.	99.85	.	100	100	100	.	.	.	.	100	.	100	100	100	100	99.75	100	.	100	.	100	.	100	.	100	.	.	.	.	.	.	.	.	.	.	.	.	.	.	.	.
Kp037	26	.	.	.	.	100	.	.	.	.	100	.	.	.	.	.	.	100	.	100	100	100	100	99.75	100	100	100	.	100	.	.	.	100	.	.	.	.	.	.	.	.	100	.	.	.	.	.	.	100
Kp038	26	.	.	.	.	100	.	.	.	.	100	.	.	.	.	.	.	100	.	100	100	100	100	99.75	100	100	100	.	100	.	.	.	100	.	.	.	.	.	.	.	.	100	.	.	.	.	.	.	100
Kp040	28	.	.	.	.	100	.	.	99.85	.	100	100	100	.	.	.	.	100	.	100	100	100	100	99.75	100	.	100	.	100	.	100	.	100	.	.	.	100	.	100	.	.	100	.	.	.	.	.	.	.
Kp042	26	.	.	.	.	100	.	.	.	.	100	.	.	.	.	.	.	100	.	100	100	100	100	99.75	100	100	100	.	100	.	.	.	100	.	.	.	.	.	.	.	.	100	.	.	.	.	.	.	100
Kp043	27	.	.	.	.	100	.	.	.	.	.	.	100	.	.	.	90.79	100	.	100	100	100	91.64	99.75	100	.	100	.	.	.	.	.	100	100	.	.	.	.	.	100	.	.	.	.	.	100	.	.	.
Kp044	31	.	100	.	.	100	.	.	.	.	.	.	100	86.73	.	.	.	100	.	100	100	100	99.91	99.75	100	.	100	.	.	.	.	.	.	.	.	.	100	.	100	.	.	100	.	.	.	.	.	.	.
Kp045	26	.	.	.	.	100	.	.	.	.	100	.	.	.	.	.	.	100	.	100	100	100	100	99.75	100	100	100	.	100	.	.	.	100	.	.	.	.	.	.	.	.	100	.	.	.	.	.	.	100
Kp046	35	100	96.51	.	.	100	100	.	.	.	.	100	100	.	.	.	90.79	100	.	100	100	100	99.91	99.75	100	.	100	100	.	.	.	100	100	100	.	.	.	100	.	.	100	100	.	.	.	.	100	.	100
Kp047	28	.	.	.	.	100	.	.	99.85;99.85	.	100	100	100.00;100.00	.	.	.	.	100	.	100	100	100	100	99.75	100	.	100	.	.	.	100	.	100	.	.	.	100	.	100	.	.	100	.	.	.	100	.	.	.
Kp048	24	100	96.51	.	.	100	100	.	.	.	.	.	.	.	.	.	.	100	.	100	100	100	100	99.75	100	.	100	.	.	.	.	100	.	.	.	.	.	.	.	.	100	100	.	.	.	.	100	.	100
Kp049	25	.	.	100	.	100	.	.	.	.	.	.	.	.	.	.	.	100	.	100	100	100	96.89	99.75	100	100	100	.	100	.	.	.	.	.	.	.	100	.	100	.	.	.	.	100	.	100	.	.	.
Kp050	29	.	.	84.56	.	100	.	.	.	.	.	.	.	.	.	.	.	100	.	100	100	100	100	99.75	100	100	100	.	100	.	.	.	.	.	.	.	100	.	100	.	.	.	.	100	.	100	.	100	.
Kp051	32	.	.	.	.	100	.	.	.	.	.	100	100	.	.	.	90.79	100	.	100	100	100	100	99.75	100	100	100	100	100	.	.	.	100	100	.	.	.	.	.	.	.	100	.	.	.	.	.	.	.
Kp052	23	100	96.51	.	.	100	100	.	.	.	.	.	.	.	.	.	.	100	.	100	100	100	100	99.75	100	.	100	.	.	.	.	100	.	.	.	.	.	.	.	.	100	.	.	.	.	.	100	.	100
Kp053	25	.	.	100	.	100	.	.	.	.	.	.	.	.	.	.	.	100	.	100	100	100	96.89	99.75	100	100	100	.	100	.	.	.	.	.	.	.	100	.	100	.	.	.	.	100	.	100	.	.	.
Kp054	28	.	.	.	.	100	.	.	99.85	.	100	100	100	.	.	.	.	100	.	100	100	100	100	99.75	100	.	100	.	100	.	100	.	100	.	.	.	100	.	100	.	.	100	.	.	.	.	.	.	.
Kp055	26	.	.	.	.	100	.	.	.	.	100	.	.	.	.	.	.	100	.	100	100	100	100	99.75	100	100	100	.	100	.	.	.	100	.	.	.	.	.	.	.	.	100	.	.	.	.	.	.	100
Kp056	24	.	.	.	.	100	.	.	.	.	100	.	.	.	.	.	.	100	.	100	100	100	100	99.75	100	.	100	.	100	.	.	.	100	.	.	.	.	.	.	.	.	100	.	.	.	.	.	.	100
Kp057	19	.	.	.	.	100	.	.	.	.	.	.	.	.	.	.	.	100	.	100	100	100	100	99.75	100	.	100	.	100	.	.	.	.	.	.	.	.	.	.	.	.	.	.	100	.	.	.	.	.
Kp058	36	.	.	.	100	100	.	.	.	.	100	100	100	.	.	.	.	100	.	100	100	100	100	99.75	100	100	100	.	.	.	100	.	100	.	97.92	.	.	.	100	.	.	100.00;100.00	.	.	.	.	.	.	.
Kp059	32	.	.	.	.	100	.	.	.	.	.	100	100	.	.	.	90.79	100	.	100	100	100	100	99.75	100	100	100	100.00;100.00	100	.	.	.	100	100	.	.	.	.	.	.	.	100	.	.	.	.	.	.	.
Kp060	19	.	.	.	.	100	.	.	.	.	.	.	.	.	.	.	.	100	.	100	100	100	99.91	99.75	100	.	100	100	.	.	.	.	.	.	.	.	.	.	.	.	.	.	.	.	.	.	.	.	.
Kp061	32	.	.	.	.	100	.	.	.	.	.	100	100	.	.	.	90.79	100	.	100	100	100	100	99.75	100	100	100	100	100	.	.	.	100	100	.	.	.	.	.	.	.	100	.	.	.	.	.	.	100
Kp062	32	.	.	.	.	100	.	.	.	.	.	100	100	.	.	.	90.79	100	.	100	100	100	100	99.75	100	100	100	100.00;100.00	100	.	.	.	100	100	.	.	.	.	.	.	.	100	.	.	.	.	.	.	.
Kp063	32	.	.	.	.	100	.	100	.	.	100	100.00;100.00	100.00;100.00	.	.	.	.	100	.	100	100	100	99.91	99.75	100	100	100	.	.	.	100	.	100	.	97.92	.	.	.	.	.	.	100	.	.	.	100	100	.	.
Kp064	28	.	.	100	.	100	.	.	.	.	.	.	.	.	.	.	.	100	.	100	100	100	100	99.75	100	100	100	.	100	.	.	.	.	.	.	.	100	.	100	.	.	.	.	100	.	100	.	100	.
Kp065	33	.	.	.	.	100	.	.	.	.	.	100	100	.	.	.	90.79	100	.	100	100	100	100	99.75	100	100	100	100	100	.	.	.	100	100.00;100.00	.	.	.	.	.	.	.	100	.	.	.	.	.	.	100
Kp066	33	100	96.51	.	.	100	100	.	99.85	.	100	100	100	.	.	.	.	100	.	100	100	100	99.91	99.75	100	.	100	.	.	.	100	.	100	.	.	.	100	.	100	.	.	100	.	.	.	.	.	.	100
Kp067	31	.	.	.	.	100	.	.	.	.	.	100	100	.	.	.	90.79	100	.	100	100	100	100	99.75	100	100	100	.	100	100	.	.	100	100	.	.	100	.	100	.	.	100	.	.	.	100	.	.	.
Kp068	28	.	.	100	.	100	.	.	.	.	.	.	.	.	.	.	.	100	.	100	100	100	100	99.75	100	100	100	.	100	.	.	.	.	.	.	.	100	.	100	.	.	.	.	100	.	100	.	100	.
Kp069	31	.	.	.	.	100	.	.	.	.	.	100	100	.	.	94.77	90.79;100.00	100	.	100	100	100	99.91	99.75	100	100	100	.	.	.	.	.	100	100	.	.	.	.	.	.	.	100.00;100.00	.	.	.	.	.	.	.
Kp070	31	.	.	.	.	100	.	.	.	.	.	.	.	.	.	.	90.79	100	.	100	100	100	99.91	99.75	100	.	100	100	.	.	.	100	100	100	.	.	100	.	100	.	100	.	.	.	.	.	100	.	100
Kp071	35	100	96.51	.	.	100	100	.	.	.	.	100	100	.	.	.	90.79	100	.	100	100	100	99.91	99.75	100	.	100	100	.	.	.	100	100	100	.	.	.	100	.	.	100	100	.	.	.	.	100	.	100
Kp072	31	.	100	.	.	100	.	.	.	.	.	.	100	86.73	.	.	.	100	.	100	100	100	99.91	99.75	100	.	100	.	.	.	.	.	.	.	.	.	100	.	100	.	.	100	.	.	.	.	.	.	.
Kp073	28	.	.	.	.	100	.	.	99.85	.	100	100	100	.	.	.	.	100	.	100	100	100	100	99.75	100	.	100	.	100	.	100	.	100	.	.	.	100	.	100	.	.	100.00;100.00	.	.	.	.	.	.	.
Kp074	28	.	.	100	.	.	.	.	.	.	.	.	.	.	.	.	.	100	.	100	100	100	100	99.75	100	100	100	.	100	.	.	.	.	.	.	.	100	.	100	.	.	.	.	100	.	100	.	100	.
Kp075	26	.	.	.	.	100	.	.	.	.	100	.	.	.	.	.	.	100	.	100	100	100	100	99.75	100	100	100	.	100	.	.	.	100	.	.	.	.	.	.	.	.	100	.	.	.	.	.	.	100
Kp076	28	100	96.51	.	.	100	100	.	.	.	.	.	.	.	.	.	.	100	.	100	100	100	100	99.75	100	.	100	.	.	.	.	100	.	.	.	100	.	.	.	.	100.00;100.00	.	.	.	.	.	100	.	100
Kp077	26	.	.	.	.	100	.	.	.	.	.	.	100	.	.	.	.	100	.	100	100	100	100	99.75	100	.	100	.	.	.	.	100	.	.	.	.	100.00;100.00	.	100.00;100.00	.	.	.	100	.	.	.	.	.	100
Kp078	37	.	100	.	.	100	.	100	.	.	100	100.00;100.00	100.00;100.00	.	.	.	100	100	.	100	100	100	99.91	99.75	100	100	100	.	.	.	100	.	100	.	97.92	.	.	.	.	.	.	100	.	.	.	100	100	.	.
Kp079	31	.	.	.	.	100	.	.	.	.	.	100	100	.	.	.	90.79	100	.	100	100	100	100	99.75	100	100	100	.	100	.	.	.	100	100	.	.	100	.	100	.	.	100	.	.	.	100	.	.	.
Kp081	29	.	.	100	.	100	.	.	.	.	.	.	.	.	.	.	.	100	.	100	100	100	100	99.75	100	100	100	.	100	.	.	.	.	.	.	.	100	.	100	.	.	.	.	100	.	100	.	100	.
Kp082	30	.	.	.	.	100	.	.	.	.	.	100.00;100.00	100.00;100.00	.	.	.	90.79	100	.	100	100	100	100	99.75	100	100	100	.	100	.	.	.	100	100	.	.	100	.	100	.	.	100.00;100.00	.	.	.	100.00;100.00	.	.	.
Kp083	25	.	.	.	.	100	.	.	.	.	100	.	.	.	.	.	.	100	100	100	100	100	100	99.75	100	100	100	.	100	.	.	.	100	.	.	.	.	.	.	.	.	100	.	.	.	.	.	.	.
Kp084	39	100	100.00;96.51	.	.	100	100	.	.	.	100	100.00;100.00	100.00;100.00	.	.	.	100	.	.	100	100	100	100	99.75	100	100	100	.	.	.	100	100	100	.	97.92	.	.	.	.	.	100	100	.	.	.	100	100.00;100.00	.	.
Kp086	30	100	96.51	.	.	100	100	.	.	.	100	.	.	.	.	.	.	100	.	100	100	100	100	99.75	100	.	100	.	100	.	.	100	100	.	.	.	.	.	.	.	100.00;100.00	100	.	.	.	.	100	.	100
Kp087	24	.	.	.	.	100	.	.	.	.	100	.	.	.	.	.	.	100	.	100	100	100	100	99.75	100	.	100	.	100	.	.	.	100	.	.	.	.	.	.	.	.	100	.	.	.	.	.	.	100
Kp088	31	.	.	.	.	100	.	.	.	.	.	100.00;100.00	100.00;100.00	.	.	.	90.79	100	.	100	100	100	100	99.75	100	100	100	.	100	.	.	.	100	100	.	.	100	.	100	.	.	100	.	.	.	100	.	.	.
Kp089	31	.	.	.	.	100	.	.	.	.	.	.	.	.	.	.	90.79	100	.	100	100	100	99.91	99.75	100	.	100	100	.	.	.	100	100	100	.	.	100	.	100	.	100	.	.	.	.	.	100	.	100
Kp090	30	.	.	.	.	100	.	.	.	.	.	100	100	.	.	.	90.79	100	.	100	100	100	100	99.75	100	100	100	.	100	.	.	.	100	100	.	.	100	.	100	.	.	100	.	.	.	100	.	.	.
Kp091	31	.	100	.	.	100	.	.	.	.	.	.	100	86.73	.	.	.	100	.	100	100	100	99.91	99.75	100	.	100	.	.	.	.	.	.	.	.	.	100	.	100	.	.	100	.	.	.	.	.	.	.
Kp092	36	.	.	100	.	100	.	.	.	.	.	100	100	.	.	.	90.79	100	.	100	100	100	100	99.75	100	100.00;100.00	100	100	100	.	.	100	100	100	.	.	100	.	100	.	.	100	.	.	.	100	.	.	.
Kp093	38	.	100	.	.	100	.	100	99.85	.	.	100	100	.	.	.	89.5	100	.	100	100	100	99.91	99.75	100	100	100	.	.	.	.	100	100	.	.	.	100	.	100	.	.	100.00;100.00	.	.	.	100	100	.	.
Kp094	36	.	100	.	.	100	.	100	99.85	.	100	100	100	.	.	.	100	100	.	100	100	100	99.91	99.75	100	100	100	.	.	.	100	.	100	.	.	.	100	.	100	.	.	100.00;100.00	.	.	.	100	100	.	.
Kp096	32	.	.	100	.	100	.	.	.	.	.	100	100	.	.	.	.	100	.	100	100	100	100	99.75	100	100.00;100.00	100	.	100	.	.	.	.	.	.	100	100	.	100	.	.	100	.	.	.	100	.	.	.
Kp097	22	.	.	.	.	100	.	100	.	.	.	.	100	.	.	.	90.79	100	.	100	100	100	99.91	99.75	100	.	100	.	.	.	.	.	100	100	.	.	.	.	.	.	.	.	.	.	.	100	.	.	.
Kp098	36	.	.	100	.	100	.	.	.	.	.	100	100	.	.	.	90.79	100	.	100	100	100	100	99.75	100	100.00;100.00	100	100	100	.	.	100	100	100	.	.	100	.	100	.	.	100	.	.	.	100	.	.	.
Kp099	28	.	.	.	.	100	.	.	99.85	.	100	100	100	.	.	.	.	100	.	100	100	100	99.91	99.75	100	.	100	.	.	.	100	.	100	.	.	.	100	.	100	.	.	100	.	.	.	.	.	.	.
Kp100	26	.	.	.	.	100	.	.	.	.	100	.	.	.	.	.	.	100	.	100	100	100	100	99.75	100	100	100	.	100	.	.	.	100	.	.	.	.	.	.	.	.	100	.	.	.	.	.	.	100
Kp101	24	.	.	.	.	100	.	.	.	.	100	.	.	.	.	.	.	100	.	100	100	100	100	99.75	100	.	100	.	100	.	.	.	100	.	.	.	.	.	.	.	.	100	.	.	.	.	.	.	100
Kp102	31	.	.	.	.	100	.	.	.	.	.	100	100	.	.	.	90.79	100	.	100	100	100	100	99.75	100	100	100	.	100	.	.	.	100	100	.	.	100	.	100	.	.	100	.	.	.	100	.	.	.
Kp103	28	.	.	.	.	100	.	.	99.85	.	100	100	100	.	.	.	.	100	.	100	100	100	100	99.75	100	.	100	.	100	.	100	.	100	.	.	.	100	.	100	.	.	100	.	.	.	.	.	.	.
Kp104	30	.	.	.	.	100	.	.	.	.	.	100	100	.	.	.	90.79	100	.	100	100	100	100	99.75	100	100	100	100	100	.	.	.	100	100	.	.	.	.	.	.	.	100	.	.	.	.	.	.	.
Kp105	28	.	.	.	.	100	.	.	99.85	.	100	100	100.00;100.00	.	.	.	.	100	.	100	100	100	100	99.75	100	.	100	.	.	.	100	.	100	.	.	.	100	.	100	.	.	100	.	.	.	100	.	.	.
Kp106	21	.	.	.	.	100	.	.	.	.	.	.	.	.	.	.	.	100	.	100	100	100	99.91	99.75	100	.	100	100	.	.	.	.	.	.	.	.	.	.	.	.	.	.	.	100	.	.	.	.	.
Kp107	26	.	.	.	.	100	.	.	.	.	100	.	.	.	.	.	.	100	.	100	100	100	100	99.75	100	100	100	.	100	.	.	.	100	.	.	.	.	.	.	.	.	100	.	.	.	.	.	.	100
Kp108	34	100	96.51	.	.	100	100	.	.	100	.	.	.	.	.	.	.	100	.	100	100	100	100	99.75	100	100	100	.	.	.	.	100	.	.	.	.	.	100	.	.	100	.	.	.	100	.	100	.	100
Kp109	25	.	.	100	.	100	.	.	.	.	.	.	.	.	.	.	.	100	.	100	100	100	96.89	99.75	100	100	100	.	100	.	.	.	.	.	.	.	100	.	100	.	.	.	.	100	.	100	.	.	.
Kp110	26	.	.	.	.	100	.	100	99.85	.	100	100.00;100.00	100.00;100.00	.	.	.	.	100	.	100	100	100	99.91	99.75	100	.	100	.	.	.	100	.	100	.	.	.	.	.	.	.	.	100	.	.	.	.	100	.	.
Kp111	20	100	96.51	.	.	100	100	.	.	.	.	.	.	.	.	.	.	100	.	100	100	100	100	99.75	100	.	100	.	.	.	.	100	.	.	.	.	.	.	.	.	100	.	.	.	.	.	.	100	.
Kp112	23	100	96.51	.	.	100	100	.	.	.	.	.	.	.	.	.	.	100	.	100	100	100	100	99.75	100	.	100	.	.	.	.	100	.	.	.	.	.	.	.	.	100	.	.	.	.	.	100	.	100
[truncated: 67 more columns]

## Sheet: virulence genes
Virulence genes of 105 K. pneumoniae isolates included in this study.
Isolate	NUM_FOUND	A79E_RS08235	A79E_RS10215	A79E_RS10220	AAA92657	KP1_RS17220	KP1_RS17225	KP1_RS17230	KP1_RS17240	KP1_RS17280	KP1_RS17295	KP1_RS17300	KP1_RS17315	KP1_RS17320	KP1_RS17325	KP1_RS17330	KP1_RS17335	KP1_RS17340	KP1_RS17345	KP1_RS28055	KP1_RS29180	KP1_RS29835*	KPHS_23050	KPHS_23120	KPHS_23130	KPHS_32740	KPHS_32780	KPHS_35440	KPHS_35450	KPHS_35460	KPHS_35490	KPHS_35500	KPHS_35540	KPHS_35550	KPHS_35560	KPHS_35570	KPHS_35580	KPHS_35590	KPHS_35700	KPHS_35730	KPHS_35740	KPK_RS08035	KPK_RS09840	KPK_RS09845	KPK_RS21745	KPK_RS21750	KPK_RS21755	KPN2242_RS10325	KPN2242_RS14855
Kp001	109	.	100	100	.	.	.	.	.	.	.	.	.	.	.	.	.	.	.	.	.	100	.	.	.	.	100	.	.	.	.	.	.	.	.	.	.	.	.	.	99.9	.	100	99.92	100	99.87	100	.	.
Kp002	89	.	.	.	.	.	.	.	.	.	.	.	.	.	.	.	.	.	.	.	.	100	100	100	100	.	100	.	.	.	.	.	.	.	.	.	.	.	.	.	99.79	.	.	.	100	100	100	.	.
Kp003	109	.	100	100	.	.	.	.	.	.	.	.	.	.	.	.	.	.	.	.	.	100	.	.	.	.	100	.	.	.	.	.	.	.	.	.	.	.	.	.	99.9	.	100	99.92	100	99.87	100	.	.
Kp004	110	.	100	100	99.83	.	.	.	.	.	.	.	.	.	.	.	.	.	.	.	.	100	.	.	.	.	100	.	.	.	.	.	.	.	.	.	.	.	.	.	99.9	.	100	99.92	100	99.87	100	.	.
Kp005	109	.	100	100	.	.	.	.	.	.	.	.	.	.	.	.	.	.	.	.	.	100	.	.	.	.	100	.	.	.	.	.	.	.	.	.	.	.	.	.	99.9	.	100	99.92	100	99.87	100	.	.
Kp006	109	.	100	100	.	.	.	.	.	.	.	.	.	.	.	.	.	.	.	.	.	100	.	.	.	.	100	.	.	.	.	.	.	.	.	.	.	.	.	.	99.9	.	100	99.92	100	99.87	100	.	.
Kp007	109	.	100	100	.	.	.	.	.	.	.	.	.	.	.	.	.	.	.	.	.	100	.	.	.	.	100	.	.	.	.	.	.	.	.	.	.	.	.	.	99.9	.	100	100	100	99.87	100	.	.
Kp008	107	.	.	.	.	.	.	100	.	.	.	.	.	.	.	.	.	.	.	.	.	100	.	.	.	.	100	100	100	.	100	.	.	.	.	.	.	.	100	.	99.9	.	.	.	100	100	100	.	100
Kp009	121	.	100	100	99.83	.	.	100	.	.	.	.	.	.	.	.	.	.	.	.	.	100	.	.	.	.	100	100	100	.	100	.	.	.	.	.	.	.	.	.	99.9	.	100	99.92	100	99.87	100	.	.
Kp010	103	.	.	.	.	.	.	100	.	.	.	.	.	.	.	.	.	.	.	.	.	100	.	.	.	.	100	100	100	.	100	.	.	.	.	.	.	.	.	.	99.9	100	.	.	100	100	100	.	100
Kp011	102	.	.	.	.	.	.	.	.	.	.	.	.	.	.	.	.	.	.	.	.	100	100	100	100	.	100	.	.	.	.	.	.	.	.	.	.	.	.	.	99.79	.	.	.	100	99.87	100	.	.
Kp012	110	.	100	100	99.83	.	.	.	.	.	.	.	.	.	.	.	.	.	.	.	.	100	.	.	.	.	100	.	.	.	.	.	.	.	.	.	.	.	.	.	99.9	.	100	99.92	100	99.87	100	.	.
Kp013	109	.	100	100	.	.	.	.	.	.	.	.	.	.	.	.	.	.	.	.	.	100	.	.	.	.	100	.	.	.	.	.	.	.	.	.	.	.	.	.	99.9	.	100	100	100	99.87	100	.	.
Kp014	90	.	.	.	.	.	.	.	.	.	.	.	.	.	.	.	.	.	.	.	.	.	100	100	100	.	100	.	.	.	.	.	.	.	.	.	.	.	.	.	.	.	.	.	100	99.87	100	.	.
Kp015	103	.	.	.	.	.	.	100	.	.	.	.	.	.	.	.	.	.	.	.	.	100	.	.	.	.	100	100	100	.	100	.	.	.	.	.	.	.	.	.	99.9	100	.	.	100	100	100	.	100
Kp016	93	.	.	.	.	.	.	.	.	.	.	.	.	.	.	.	.	.	.	.	.	.	.	.	.	.	100	100	100	.	100	.	100	.	100	100	.	.	.	100	99.9	.	.	.	100	100	100	.	.
Kp017	109	.	100	100	.	.	.	.	.	.	.	.	.	.	.	.	.	.	.	.	.	100	.	.	.	.	100	.	.	.	.	.	.	.	.	.	.	.	.	.	99.9	.	100	100	100	99.73	100	.	.
Kp018	108	.	100	100	.	.	.	.	.	.	.	.	.	.	.	.	.	.	.	.	.	100	.	.	.	.	100	.	.	.	.	.	.	.	.	.	.	.	.	.	99.9	.	100	100	100	99.87	.	.	.
Kp019	109	.	100	100	.	.	.	.	.	.	.	.	.	.	.	.	.	.	.	.	.	100	.	.	.	.	100	.	.	.	.	.	.	.	.	.	.	.	.	.	99.9	.	100	100	100	99.87	100	.	.
Kp020	93	.	.	.	.	.	.	.	.	.	.	.	.	.	.	.	.	.	.	.	.	.	.	.	.	.	.	.	.	.	.	.	.	.	.	.	.	.	.	.	99.9	.	.	.	100	99.87	100	.	.
Kp021	109	.	100	100	.	.	.	.	.	.	.	.	.	.	.	.	.	.	.	.	.	100	.	.	.	.	100	.	.	.	.	.	.	.	.	.	.	.	.	.	99.9	.	100	100	100	99.87	100	.	.
Kp022	103	.	.	.	.	.	.	100	.	.	.	.	.	.	.	.	.	.	.	.	.	100	.	.	.	.	100	100	100	.	100	.	.	.	.	.	.	.	.	.	99.9	100	.	.	100	100	100	.	100
Kp023	102	.	.	.	.	.	.	.	.	.	.	.	.	.	.	.	.	.	.	.	.	100	100	100	100	.	100	.	.	.	.	.	.	.	.	.	.	.	.	.	99.79	.	.	.	100	99.87	100	.	.
Kp024	109	.	100	100	.	.	.	.	.	.	.	.	.	.	.	.	.	.	.	.	.	100	.	.	.	.	100	.	.	.	.	.	.	.	.	.	.	.	.	.	99.9	.	100	100	100	99.73	100	.	.
Kp025	102	.	.	.	.	.	.	.	.	.	.	.	.	.	.	.	.	.	.	.	.	100	100	100	100	.	100	.	.	.	.	.	.	.	.	.	.	.	.	.	99.79	.	.	.	100	99.87	100	.	.
Kp026	110	.	100	100	99.83	.	.	.	.	.	.	.	.	.	.	.	.	.	.	.	.	100	.	.	.	.	100	.	.	.	.	.	.	.	.	.	.	.	.	.	99.9	.	100	99.92	100	99.87	100	.	.
Kp027	110	.	100	100	99.83	.	.	.	.	.	.	.	.	.	.	.	.	.	.	.	.	100	.	.	.	.	100	.	.	.	.	.	.	.	.	.	.	.	.	.	99.9	.	100	99.92	100	99.87	100	.	.
Kp028	110	.	100	100	99.83	.	.	.	.	.	.	.	.	.	.	.	.	.	.	.	.	100	.	.	.	.	100	.	.	.	.	.	.	.	.	.	.	.	.	.	99.9	.	100	99.92	100	99.87	100	.	.
Kp029	110	.	100	100	99.83	.	.	.	.	.	.	.	.	.	.	.	.	.	.	.	.	100	.	.	.	.	100	.	.	.	.	.	.	.	.	.	.	.	.	.	99.9	.	100	99.92	100	99.87	100	.	.
Kp030	109	.	100	100	.	.	.	.	.	.	.	.	.	.	.	.	.	.	.	.	.	100	.	.	.	.	100	.	.	.	.	.	.	.	.	.	.	.	.	.	99.9	.	100	100	100	99.87	100	.	.
Kp031	109	.	100	100	.	.	.	.	.	.	.	.	.	.	.	.	.	.	.	.	.	100	.	.	.	.	100	.	.	.	.	.	.	.	.	.	.	.	.	.	99.9	.	100	100	100	99.87	100	.	.
Kp032	109	.	100	100	.	.	.	.	.	.	.	.	.	.	.	.	.	.	.	.	.	100	.	.	.	.	100	.	.	.	.	.	.	.	.	.	.	.	.	.	99.9	.	100	100	100	99.73	100	.	.
Kp033	109	.	100	100	.	.	.	.	.	.	.	.	.	.	.	.	.	.	.	.	.	100	.	.	.	.	100	.	.	.	.	.	.	.	.	.	.	.	.	.	99.9	.	100	100	100	99.73	100	.	.
Kp036	107	.	100	100	.	.	.	.	.	.	.	.	.	.	.	.	.	.	.	.	.	100	.	.	.	.	100	.	.	.	.	.	.	.	.	.	.	.	.	.	99.9	.	100	100	100	99.87	100	.	.
Kp037	109	.	100	100	.	.	.	.	.	.	.	.	.	.	.	.	.	.	.	.	.	100	.	.	.	.	100	.	.	.	.	.	.	.	.	.	.	.	.	.	99.9	.	100	100	100	99.73	100	.	.
Kp038	109	.	100	100	.	.	.	.	.	.	.	.	.	.	.	.	.	.	.	.	.	100	.	.	.	.	100	.	.	.	.	.	.	.	.	.	.	.	.	.	99.9	.	100	100	100	99.73	100	.	.
Kp040	109	.	100	100	.	.	.	.	.	.	.	.	.	.	.	.	.	.	.	.	.	100	.	.	.	.	100	.	.	.	.	.	.	.	.	.	.	.	.	.	99.9	.	100	100	100	99.87	100	.	.
Kp042	109	.	100	100	.	.	.	.	.	.	.	.	.	.	.	.	.	.	.	.	.	100	.	.	.	.	100	.	.	.	.	.	.	.	.	.	.	.	.	.	99.9	.	100	100	100	99.73	100	.	.
Kp043	98	.	.	.	.	.	.	.	.	.	.	.	.	.	.	.	.	.	.	.	.	100	.	.	.	.	100	.	.	.	.	.	.	.	.	100	100	100	100	.	99.9	.	.	.	100	99.87	100	.	100
Kp044	105	.	100	.	.	.	.	.	.	.	.	.	.	.	.	.	.	.	.	.	.	.	.	.	.	98.41	100	100	100	100	.	.	100	.	100	100	.	.	.	.	99.9	.	.	.	100	100	100	.	.
Kp045	109	.	100	100	.	.	.	.	.	.	.	.	.	.	.	.	.	.	.	.	.	100	.	.	.	.	100	.	.	.	.	.	.	.	.	.	.	.	.	.	99.9	.	100	100	100	99.73	100	.	.
Kp046	96	.	.	.	.	.	.	.	.	.	.	.	.	.	.	.	.	.	.	.	.	100	.	.	.	.	100	100	100	100	100	100	100	100	100	100	100	100	100	100	99.9	.	.	.	100	100	100	.	.
Kp047	103	.	.	.	.	.	.	100	.	.	.	.	.	.	.	.	.	.	.	.	.	100	.	.	.	.	100	100	100	.	100	.	.	.	.	.	.	.	.	.	99.9	100	.	.	100	100	100	.	100
Kp048	107	.	.	.	.	.	.	100	.	.	.	.	.	.	.	.	.	.	.	.	.	100	.	.	.	.	100	100	100	.	100	.	.	.	.	.	.	.	100	.	99.9	.	.	.	100	100	100	.	100
Kp049	110	.	100	100	99.83	.	.	.	.	.	.	.	.	.	.	.	.	.	.	.	.	100	.	.	.	.	100	.	.	.	.	.	.	.	.	.	.	.	.	.	99.9	.	100	99.92	100	99.87	100	.	.
Kp050	110	.	100	100	99.83	.	.	.	.	.	.	.	.	.	.	.	.	.	.	.	.	100	.	.	.	.	100	.	.	.	.	.	.	.	.	.	.	.	.	.	99.9	.	100	99.92	100	99.87	100	.	.
Kp051	109	.	100	100	.	.	.	.	.	.	.	.	.	.	.	.	.	.	.	.	.	100	.	.	.	.	100	.	.	.	.	.	.	.	.	.	.	.	.	.	99.9	.	100	100	100	99.87	100	.	.
Kp052	107	.	.	.	.	.	.	.	.	.	.	.	.	.	.	.	.	.	.	.	.	100	.	.	.	.	100	.	.	.	.	.	.	.	.	.	.	100	.	.	99.9	.	.	.	100	100	100	.	.
Kp053	110	.	100	100	99.83	.	.	.	.	.	.	.	.	.	.	.	.	.	.	.	.	100	.	.	.	.	100	.	.	.	.	.	.	.	.	.	.	.	.	.	99.9	.	100	99.92	100	99.87	100	.	.
Kp054	109	.	100	100	.	.	.	.	.	.	.	.	.	.	.	.	.	.	.	.	.	100	.	.	.	.	100	.	.	.	.	.	.	.	.	.	.	.	.	.	99.9	.	100	100	100	99.87	100	.	.
Kp055	109	.	100	100	.	.	.	.	.	.	.	.	.	.	.	.	.	.	.	.	.	100	.	.	.	.	100	.	.	.	.	.	.	.	.	.	.	.	.	.	99.9	.	100	100	100	99.73	100	.	.
Kp056	109	.	100	100	.	.	.	.	.	.	.	.	.	.	.	.	.	.	.	.	.	100	.	.	.	.	100	.	.	.	.	.	.	.	.	.	.	.	.	.	99.9	.	100	100	100	99.73	100	.	.
Kp057	109	.	100	100	.	.	.	.	.	.	.	.	.	.	.	.	.	.	.	.	.	100	.	.	.	.	100	.	.	.	.	.	.	.	.	.	.	.	.	.	99.9	.	100	100	100	99.87	100	.	.
Kp058	111	.	.	.	.	.	.	.	.	.	.	.	.	.	.	.	.	.	.	.	.	100	100	100	100	.	100	100	100	100	.	.	100	.	100	100	.	.	.	.	99.9	.	.	.	100	100	100	.	.
Kp059	109	.	100	100	.	.	.	.	.	.	.	.	.	.	.	.	.	.	.	.	.	100	.	.	.	.	100	.	.	.	.	.	.	.	.	.	.	.	.	.	99.9	.	100	100	100	99.87	100	.	.
Kp060	110	.	100	.	.	.	.	.	.	.	.	.	.	.	.	.	.	.	.	.	.	100	.	.	.	.	100	100	100	100	.	.	100	.	100	100	.	.	.	.	99.9	.	.	.	100	99.87	100	.	.
Kp061	109	.	100	100	.	.	.	.	.	.	.	.	.	.	.	.	.	.	.	.	.	100	.	.	.	.	100	.	.	.	.	.	.	.	.	.	.	.	.	.	99.9	.	100	100	100	99.87	100	.	.
Kp062	109	.	100	100	.	.	.	.	.	.	.	.	.	.	.	.	.	.	.	.	.	100	.	.	.	.	100	.	.	.	.	.	.	.	.	.	.	.	.	.	99.9	.	100	100	100	99.87	100	.	.
Kp063	102	.	.	.	.	.	.	.	.	.	.	.	.	.	.	.	.	.	.	.	.	100	100	100	100	.	100	.	.	.	.	.	.	.	.	.	.	.	.	.	99.79	.	.	.	100	99.87	100	.	.
Kp064	110	.	100	100	99.83	.	.	.	.	.	.	.	.	.	.	.	.	.	.	.	.	100	.	.	.	.	100	.	.	.	.	.	.	.	.	.	.	.	.	.	99.9	.	100	99.92	100	99.87	100	.	.
Kp065	108	.	100	100	.	.	.	.	.	.	.	.	.	.	.	.	.	.	.	.	.	100	.	.	.	.	100	.	.	.	.	.	.	.	.	.	.	.	.	.	99.9	.	100	100	100	99.87	100	.	.
Kp066	104	.	.	.	.	.	.	.	.	.	.	.	.	.	.	.	.	.	.	.	.	100	100	.	.	.	100	.	.	.	.	.	100	.	.	.	.	.	.	.	99.79	.	100	.	100	99.87	100	100	100
Kp067	109	.	100	100	.	.	.	.	.	.	.	.	.	.	.	.	.	.	.	.	.	100	.	.	.	.	100	.	.	.	.	.	.	.	.	.	.	.	.	.	99.9	.	100	99.92	100	99.87	100	.	.
Kp068	110	.	100	100	99.83	.	.	.	.	.	.	.	.	.	.	.	.	.	.	.	.	100	.	.	.	.	100	.	.	.	.	.	.	.	.	.	.	.	.	.	99.9	.	100	99.92	100	99.87	100	.	.
Kp069	107	.	100	.	.	.	.	.	.	.	.	.	.	.	.	.	.	.	.	.	.	.	.	.	.	98.41	100	.	.	.	.	.	.	.	.	.	.	.	.	.	99.9	.	.	.	100	100	100	.	.
Kp070	110	.	100	.	.	.	.	.	.	.	.	.	.	.	.	.	.	.	.	.	.	100	.	.	.	.	100	100	100	100	.	.	100	.	100	100	.	.	.	.	99.9	.	.	.	100	99.87	100	.	.
Kp071	96	.	.	.	.	.	.	.	.	.	.	.	.	.	.	.	.	.	.	.	.	100	.	.	.	.	100	100	100	100	100	100	100	100	100	100	100	100	100	100	99.9	.	.	.	100	100	100	.	.
Kp072	105	.	100	.	.	.	.	.	.	.	.	.	.	.	.	.	.	.	.	.	.	.	.	.	.	98.41	100	100	100	100	.	.	100	.	100	100	.	.	.	.	99.9	.	.	.	100	100	100	.	.
Kp073	109	.	100	100	.	.	.	.	.	.	.	.	.	.	.	.	.	.	.	.	.	100	.	.	.	.	100	.	.	.	.	.	.	.	.	.	.	.	.	.	99.9	.	100	100	100	99.87	100	.	.
Kp074	95	.	100	100	99.83	.	.	.	.	.	.	.	.	.	.	.	.	.	.	.	.	100	.	.	.	.	100	.	.	.	.	.	.	.	.	.	.	.	.	.	.	.	100	99.92	100	99.87	100	.	.
Kp075	109	.	100	100	.	.	.	.	.	.	.	.	.	.	.	.	.	.	.	.	.	100	.	.	.	.	100	.	.	.	.	.	.	.	.	.	.	.	.	.	99.9	.	100	100	100	99.73	100	.	.
Kp076	98	.	.	.	.	.	.	.	.	.	.	.	.	.	.	.	.	.	.	.	.	100	100	100	100	.	100	100	100	100	.	.	100	.	100	100	.	.	.	.	99.9	.	.	.	100	99.87	100	.	.
Kp077	90	.	.	.	.	.	.	.	.	.	.	.	.	.	.	.	.	.	.	.	.	.	100	100	100	.	100	.	.	.	.	.	.	.	.	.	.	.	.	.	.	.	.	.	100	99.87	100	.	.
Kp078	102	.	.	.	.	.	.	.	.	.	.	.	.	.	.	.	.	.	.	.	.	100	100	100	100	.	100	.	.	.	.	.	.	.	.	.	.	.	.	.	99.79	.	.	.	100	99.87	100	.	.
Kp079	109	.	100	100	.	.	.	.	.	.	.	.	.	.	.	.	.	.	.	.	.	100	.	.	.	.	100	.	.	.	.	.	.	.	.	.	.	.	.	.	99.9	.	100	99.92	100	99.87	100	.	.
Kp081	110	.	100	100	99.83	.	.	.	.	.	.	.	.	.	.	.	.	.	.	.	.	100	.	.	.	.	100	.	.	.	.	.	.	.	.	.	.	.	.	.	99.9	.	100	99.92	100	99.87	100	.	.
Kp082	108	.	100	100	.	.	.	.	.	.	.	.	.	.	.	.	.	.	.	.	.	100	.	.	.	.	100	.	.	.	.	.	.	.	.	.	.	.	.	.	99.9	.	100	99.92	100	99.87	100	.	.
Kp083	98	.	100	100	.	.	.	.	.	.	.	.	.	.	.	.	.	.	.	.	.	100	.	.	.	.	100	.	.	.	.	.	.	.	.	.	.	.	.	.	99.9	.	100	100	100	99.73	100	.	.
Kp084	159	100	100	100	.	100	100	100	100	100	100	100	100	100	100	100	100	100	100	100	100	100	.	.	.	.	100	.	.	.	.	.	.	.	.	.	.	.	.	.	99.9	.	.	.	100	100	100	.	.
Kp086	108	.	100	100	.	.	.	.	.	.	.	.	.	.	.	.	.	.	.	.	.	100	.	.	.	.	100	.	.	.	.	.	.	.	.	.	.	.	.	.	99.9	.	100	100	100	99.73	100	.	.
Kp087	109	.	100	100	.	.	.	.	.	.	.	.	.	.	.	.	.	.	.	.	.	100	.	.	.	.	100	.	.	.	.	.	.	.	.	.	.	.	.	.	99.9	.	100	100	100	99.73	100	.	.
Kp088	109	.	100	100	.	.	.	.	.	.	.	.	.	.	.	.	.	.	.	.	.	100	.	.	.	.	100	.	.	.	.	.	.	.	.	.	.	.	.	.	99.9	.	100	99.92	100	99.87	100	.	.
Kp089	110	.	100	.	.	.	.	.	.	.	.	.	.	.	.	.	.	.	.	.	.	100	.	.	.	.	100	100	100	100	.	.	100	.	100	100	.	.	.	.	99.9	.	.	.	100	99.87	100	.	.
Kp090	108	.	100	100	.	.	.	.	.	.	.	.	.	.	.	.	.	.	.	.	.	100	.	.	.	.	100	.	.	.	.	.	.	.	.	.	.	.	.	.	99.9	.	100	99.92	100	99.87	100	.	.
Kp091	105	.	100	.	.	.	.	.	.	.	.	.	.	.	.	.	.	.	.	.	.	.	.	.	.	98.41	100	100	100	100	.	.	100	.	100	100	.	.	.	.	99.9	.	.	.	100	100	100	.	.
Kp092	109	.	100	100	.	.	.	.	.	.	.	.	.	.	.	.	.	.	.	.	.	100	.	.	.	.	100	.	.	.	.	.	.	.	.	.	.	.	.	.	99.9	.	100	99.92	100	99.87	100	.	.
Kp093	103	.	.	.	99.83	.	.	.	.	.	.	.	.	.	.	.	.	.	.	.	.	100	100	100	100	.	100	.	.	.	.	.	.	.	.	.	.	.	.	.	99.79	.	.	.	100	99.87	100	.	.
Kp094	102	.	.	.	.	.	.	.	.	.	.	.	.	.	.	.	.	.	.	.	.	100	100	100	100	.	100	.	.	.	.	.	.	.	.	.	.	.	.	.	99.79	.	.	.	100	99.87	100	.	.
Kp096	111	.	100	100	99.83	.	.	.	.	.	.	.	.	.	.	.	.	.	.	.	.	100	.	.	.	.	100	.	.	.	.	.	.	.	.	.	.	.	.	.	99.9	.	100	99.92	100	99.87	100	.	.
Kp097	102	.	.	.	.	.	.	.	.	.	.	.	.	.	.	.	.	.	.	.	.	100	100	100	100	.	100	.	.	.	.	.	.	.	.	.	.	.	.	.	99.79	.	.	.	100	99.87	100	.	.
Kp098	109	.	100	100	.	.	.	.	.	.	.	.	.	.	.	.	.	.	.	.	.	100	.	.	.	.	100	.	.	.	.	.	.	.	.	.	.	.	.	.	99.9	.	100	99.92	100	99.87	100	.	.
Kp099	104	.	.	.	.	.	.	.	.	.	.	.	.	.	.	.	.	.	.	.	.	100	100	.	.	.	100	.	.	.	.	.	100	.	.	.	.	.	.	.	99.79	.	100	.	100	99.87	100	100	100
Kp100	98	.	100	100	.	.	.	.	.	.	.	.	.	.	.	.	.	.	.	.	.	100	.	.	.	.	100	.	.	.	.	.	.	.	.	.	.	.	.	.	99.9	.	100	100	100	99.73	100	.	.
Kp101	109	.	100	100	.	.	.	.	.	.	.	.	.	.	.	.	.	.	.	.	.	100	.	.	.	.	100	.	.	.	.	.	.	.	.	.	.	.	.	.	99.9	.	100	100	100	99.73	100	.	.
Kp102	109	.	100	100	.	.	.	.	.	.	.	.	.	.	.	.	.	.	.	.	.	100	.	.	.	.	100	.	.	.	.	.	.	.	.	.	.	.	.	.	99.9	.	100	99.92	100	99.87	100	.	.
Kp103	109	.	100	100	.	.	.	.	.	.	.	.	.	.	.	.	.	.	.	.	.	100	.	.	.	.	100	.	.	.	.	.	.	.	.	.	.	.	.	.	99.9	.	100	100	100	99.87	100	.	.
Kp104	109	.	100	100	.	.	.	.	.	.	.	.	.	.	.	.	.	.	.	.	.	100	.	.	.	.	100	.	.	.	.	.	.	.	.	.	.	.	.	.	99.9	.	100	100	100	99.87	100	.	.
Kp105	103	.	.	.	.	.	.	100	.	.	.	.	.	.	.	.	.	.	.	.	.	100	.	.	.	.	100	100	100	.	100	.	.	.	.	.	.	.	.	.	99.9	100	.	.	100	100	100	.	100
Kp106	112	.	100	.	99.83	.	.	.	.	.	.	.	.	.	.	.	.	.	.	.	.	100	.	.	.	.	100	.	.	.	.	.	.	.	.	100	.	.	.	100	99.9	.	.	.	100	99.87	100	.	.
Kp107	109	.	100	100	.	.	.	.	.	.	.	.	.	.	.	.	.	.	.	.	.	100	.	.	.	.	100	.	.	.	.	.	.	.	.	.	.	.	.	.	99.9	.	100	100	100	99.73	100	.	.
Kp108	114	.	100	.	.	.	.	.	.	.	.	.	.	.	.	.	.	.	.	.	.	100	100	100	100	.	100	.	.	.	.	.	.	.	.	100	.	.	.	100	99.9	.	.	.	100	100	100	.	.
Kp109	110	.	100	100	99.83	.	.	.	.	.	.	.	.	.	.	.	.	.	.	.	.	100	.	.	.	.	100	.	.	.	.	.	.	.	.	.	.	.	.	.	99.9	.	100	99.92	100	99.87	100	.	.
Kp110	102	.	.	.	.	.	.	.	.	.	.	.	.	.	.	.	.	.	.	.	.	100	100	100	100	.	100	.	.	.	.	.	.	.	.	.	.	.	.	.	99.79	.	.	.	100	99.87	100	.	.
Kp111	97	.	.	.	.	.	.	.	.	.	.	.	.	.	.	.	.	.	.	.	.	.	.	.	.	.	100	100	100	.	100	.	100	.	100	100	.	.	.	100	99.9	.	.	.	100	100	100	.	.
Kp112	100	.	.	.	.	.	.	.	.	.	.	.	.	.	.	.	.	.	.	.	.	100	100	100	100	.	100	100	100	100	.	.	100	.	100	100	.	.	.	.	99.9	.	.	.	100	99.87	100	.	.
[truncated: 177 more columns]
